# Supplementary material for: General intelligence is associated with subclinical inflammation in Nepalese children: A population-based plasma proteomics study
Source: Brain Behav Immun. 2016 Aug;56:253–63. doi: 10.1016/j.bbi.2016.03.023 (PMC4929134; doi:10.1016/j.bbi.2016.03.023)
Supplement: Supplementary Table 2 [file mmc2.xlsx]

## Sheet: Variable explanation
Supplementary Table 2. Variables and relative abundance proteomics data
Variable	Description
ID	Subject identifier
UNIT	UNIT T-score
Age	Child age at cognitive assessment (year)
SEX	1=Boy; 2=Girl
prenatal_IFA	1=Prenatal supplements containing iron-folic acid; 0=Prenatal supplements not containing iron-folic acid
childhood_IFA	1=Childhood supplements containing iron-folic acid; 0=Childhood supplements containing iron-folic acid
Ethnicity	1=Pahadi; 2=Madheshi
School	1=Ever sent to school; 2=No school at blood sampling
HAZ	Height-for-age z-score at blood sampling
log_tfr_ferr	Log transformed transferrin receptor to ferritin ratio (μg/μg)
log2.agp	Log2 transformed alpha-1-acid glycoprotein (g/L)
log2.crp	Log2 transformed C-reactive protein (mg/L)
maternal_education	0=No schooling; 1-9=Class 1-9; 10=SLC class taken; 11=class 11 completed; 12=Intermediate or certificate completed
wealth	wealth index of household
Mass_Spec_ID	iTRAQ Mass spectrometry experiment identifier
Relative abundance proteomics data
GI_Accession number (GenInfo Identifier) for 23 proteins presented in the manuscript
Each protein value means relative abundance of protein within a single mass spectrometry experiment
NA means value not detected by mass spectrometry

## Sheet: Dataset for variables 
ID	UNIT	Age	SEX	prenatal_IFA	childhood_IFA	Ethnicity	School	HAZ	log_tfr_ferr	log2.agp	log2.crp	maternal_education	wealth	Mass_Spec_ID
1	55.2846	8.41342	2	0	1	1	1	-0.96	5.50327	-0.522656	-2.26908	0	0.597204	1
2	54.7409	8.33402	2	0	0	1	1	-0.31	4.91291	-0.717145	-3.04127	0	-1.30555	1
3	36.8447	8.10678	1	0	0	0	0	-1.59	5.3157	-0.182385	-2.63776	0	-0.570138	1
4	54.0317	8.53662	2	0	0	1	1	-1.36	4.79462	-0.105428	1.44481	7	0.738368	1
5	36.3017	8.77755	1	1	1	0	0	-1.73	5.65658	-0.177394	-3.20539	0	1.00646	2
6	62.9723	8.70637	2	0	0	1	1	-1.97	5.54274	-0.177394	-2.0352	0	-0.766415	2
7	49.5278	8.05202	2	1	0	0	1	-0.25	5.33417	-0.554708	-1.18242	0	-0.685731	3
8	54.9587	9.26762	2	1	0	0	1	-0.97	5.39349	-0.601295	0.899472	0	1.14214	3
9	51.2477	7.95619	1	1	0	0	1	-1.08	5.80542	-0.372974	-4.92286	0	0.998824	3
10	49.9616	8.78303	1	1	0	0	1	-3.01	5.78635	-0.505725	-2.00178	7	-0.436219	3
11	40.0415	8.10951	2	1	1	1	1	-1.64	5.0287	0.604919	0.891104	0	-1.07638	4
12	55.4163	8.40794	2	0	1	1	1	-0.18	5.53121	-0.248337	-3.33684	0	-0.602115	4
13	34.0813	9.3306	2	1	1	0	0	-1.33	5.61779	-0.20841	-4.02584	0	-0.423556	4
14	36.7228	9.07598	2	1	1	0	0	-3.47	5.76745	-0.505725	-0.913406	0	1.13333	4
15	43.0626	9.29774	2	1	1	0	0	-1.99	5.34854	-0.253665	-2.0318	0	2.99409	5
16	47.2678	9.02669	2	1	0	0	1	-2.47	4.21903	-0.291782	-1.38972	0	2.15575	5
17	42.9313	9.01574	1	1	1	0	1	-2.1	6.69121	-0.370153	-3.65574	0	1.63877	5
18	58.0254	9.33607	2	1	1	1	1	-0.73	NA	-0.493529	-2.5718	0	0.134905	6
19	39.9038	8.95277	2	0	0	0	1	-0.93	5.71905	-0.280754	-2.32654	0	1.76818	6
20	64.2053	9.43737	1	0	0	1	1	-1.7	5.81928	-0.242551	-0.867127	7	-3.08942	6
21	45.6691	8.69815	1	1	1	0	0	-1.82	5.75574	0.106084	0.748789	0	1.32439	6
22	30.5167	8.91444	2	0	0	0	0	-3.49	5.47249	-0.569789	-3.54945	0	1.14427	7
23	31.4475	9.27584	2	0	1	0	0	-1.62	7.47106	-0.747159	-3.132	0	1.02459	7
24	56.9494	8.49008	2	1	1	0	1	0.16	5.16718	-0.282628	-0.5168	0	-0.448923	8
25	41.1501	8.59411	1	0	1	0	0	-1.85	5.38299	-0.0326344	-1.81479	0	-0.0953009	8
26	33.2822	8.89802	1	1	1	0	0	-3.18	5.61305	0.344672	1.26049	0	2.99409	9
27	33.9183	9.20465	2	0	1	0	0	-2.43	5.14046	-0.449499	-3.71117	0	1.94953	9
28	42.4792	8.70089	1	0	1	0	0	-2.76	5.15526	-0.411719	-2.11508	0	2.94121	9
29	29.2645	8.72279	2	0	1	0	0	-1.58	5.60871	-0.197709	-0.518693	0	2.99409	9
30	30.5351	8.82957	2	1	1	0	0	-2.96	5.94222	-0.135722	-3.89302	0	0.959121	10
31	49.5533	8.77207	1	1	1	0	0	-1.85	6.12657	-0.85109	-1.47308	0	2.10749	10
32	45.9827	8.14511	2	1	0	1	0	-2.17	5.78766	-0.507249	-1.44269	0	1.51476	11
33	42.1191	8.77755	2	1	1	1	1	-1.94	7.23067	0.114334	NA	0	1.13027	11
34	68.6563	7.37851	1	0	0	1	1	-2.24	5.17285	-0.183957	-3.87265	10	0.00577946	11
35	60.5469	8.94456	2	1	1	1	1	-1.5	6.22331	-0.219299	-1.18667	12	-4.33944	12
36	65.8522	9.16085	1	1	0	0	1	-1	5.45209	-0.328795	-0.91257	10	-0.607052	12
37	38.9483	8.21355	1	0	0	0	0	-1.56	5.55698	-0.0784788	-1.38691	0	1.35385	12
38	69.1062	7.73443	1	1	1	1	1	-1.83	5.54502	0.0491885	-3.60333	9	-2.2683	13
39	50.693	8.37509	1	1	1	0	1	-3.22	5.25613	-0.321107	-2.52007	0	-1.53164	13
40	51.4542	8.43532	1	1	0	1	1	-0.77	5.86736	-0.358059	1.24744	0	-0.588871	13
41	57.555	7.83847	2	1	0	1	1	-0.77	5.00488	-0.306458	-1.97768	7	-0.715441	14
42	66.054	7.77823	1	1	1	1	1	4.33	3.89075	-0.384822	-3.43283	0	-1.43196	14
43	75.5113	8.99384	1	0	0	1	1	-3.02	6.15044	-0.550883	-1.90082	0	-1.59632	15
44	58.0012	8.87064	2	0	0	1	1	-1.98	5.36622	-0.731434	-2.81561	10	-0.58099	15
45	40.892	7.32101	1	1	0	1	1	-1.76	4.92988	1.29356	3.15215	0	-0.919512	15
46	53.6463	8.98836	1	1	1	0	0	-1.87	5.09248	0.213635	3.05913	0	0.319453	15
47	55.2152	8.65982	1	1	1	1	1	-2.98	5.79331	-0.672187	-0.496243	4	-0.619712	16
48	58.1422	8.74196	2	1	1	1	1	-0.89	6.12493	0.181967	2.81448	0	-1.00375	16
49	64.6158	8.00548	2	1	1	1	1	-1.59	4.69693	-0.325806	-2.02904	0	-0.769222	16
50	63.4482	8.50103	1	1	0	1	1	-0.85	4.89851	-0.560872	-3.81973	0	-4.48881	17
51	43.0146	7.22245	1	1	0	1	1	-2.79	5.56862	0.535966	3.00478	3	1.05423	17
52	51.517	7.16222	1	1	0	1	1	-2.39	5.64257	-0.115143	-0.0705169	8	-1.67294	17
53	59.5956	7.8412	1	1	0	0	0	-2.79	4.6836	-0.15559	-3.45559	0	1.43936	17
54	34.439	7.80287	2	0	1	0	0	-0.98	4.78908	0.148097	2.4793	0	-0.195695	17
55	60.3689	9.18001	2	1	0	0	1	-2.16	5.84295	0.75432	-0.148279	0	-0.852846	18
56	38.0591	8.19165	1	0	0	1	1	-0.56	5.69992	-0.396625	-1.88766	5	-1.7712	18
57	57.9289	8.7666	2	1	0	0	1	-2.75	4.88747	-1.33458	-3.45827	0	-4.56071	19
58	53.3531	8.75017	1	0	1	1	1	-1.23	7.18932	-0.518392	-1.23926	8	-5.83852	19
59	65.6835	8.47912	1	1	0	1	1	-0.48	5.62554	-0.0795455	-0.177636	5	-2.30553	20
60	60.8462	9.01027	1	0	0	0	1	-1.02	5.30593	-1.71123	-2.99391	0	0.150172	20
61	61.4453	7.94524	2	1	1	1	1	-0.57	5.43132	0.0634859	0.580994	7	-0.409764	20
62	50.4722	8.57495	1	1	0	0	1	-1.66	5.06096	-0.462231	-1.82863	0	0.426776	20
63	43.5612	7.74264	1	1	1	0	1	-1.71	4.1158	0.0274472	-4.22879	0	1.3284	20
64	68.8237	7.54278	1	0	0	1	1	-0.29	4.58174	0.0989231	-1.221	0	-0.890454	21
65	47.0239	7.73443	1	1	1	0	1	-2.62	5.01696	-0.162645	-1.09743	0	1.81202	21
66	42.76	6.85832	2	1	1	0	0	-2.37	5.29044	0.0989231	-2.04654	0	0.416979	21
67	53.9347	8.07392	1	1	1	1	1	-2.45	4.97853	-0.21527	-1.81166	9	-2.48993	22
68	50.547	8.01095	1	1	1	1	0	-2.19	3.84004	0.0677237	-0.927	0	1.36637	22
69	59.5998	7.46886	2	1	1	1	1	-2.98	4.35648	-0.0340915	0.389656	0	-0.365365	22
70	54.4229	8.00274	1	0	0	1	0	-0.53	5.9767	-1.04276	-2.85232	10	-1.77075	22
71	60.6915	7.59206	1	1	1	1	1	-1.69	6.63118	-0.545355	-3.04577	0	0.519325	23
72	48.1473	7.60027	2	0	1	0	1	-1.13	5.33522	-0.545355	-4.39114	0	0.0623915	23
73	48.3964	7.89049	2	1	0	0	0	-1.73	5.75873	-0.834844	-2.86137	0	2.37458	23
74	51.2911	9.36619	1	0	0	0	0	-1.83	5.20367	-0.102981	-2.30834	0	2.08517	23
75	43.7229	9.08966	1	0	1	0	1	-3.14	6.62856	-0.292412	-2.66487	0	3.07644	24
76	43.5648	7.62765	1	0	0	0	0	-4.13	6.58111	-0.276901	-2.95871	0	0.0390644	24
77	46.3063	7.45791	2	1	1	0	0	-2.26	6.58775	-0.35925	-2.28901	0	1.02269	24
78	52.9048	7.44695	1	1	0	1	1	-1.14	6.21063	-1.31236	-0.784769	8	-1.11255	25
79	66.3003	8.83778	2	1	0	1	1	-1.34	4.74336	-0.726837	-3.19326	5	-0.952924	25
80	51.2641	8.98563	1	0	1	1	1	-0.62	5.23752	-0.0477613	-2.87151	0	0.917339	25
81	58.8427	9.0924	1	0	0	1	1	-1.75	3.91988	-0.346923	-1.15147	0	2.34842	25
82	59.2738	8.09583	2	1	0	0	1	-1.7	4.32818	-0.896011	-3.25754	0	-4.20823	26
83	49.5797	8.01369	1	1	0	0	1	-2.07	5.01925	-0.896011	-3.02793	0	0.103325	26
84	39.2034	8.01643	1	1	1	1	1	-1.05	4.64657	-0.585353	0.778503	5	-1.66928	26
85	75.9413	8.11499	1	0	0	0	1	-1.9	5.09764	-0.585353	-0.992885	0	0.729188	27
86	60.4022	9.55784	1	1	1	0	0	-0.72	6.00861	-1.16126	-2.90536	0	1.34469	27
87	48.5543	9.41821	2	1	0	0	1	-1.99	6.28239	-0.348669	-1.13147	0	0.613555	27
88	41.0584	7.67967	2	0	0	1	0	-2.72	5.6529	0.654189	1.75413	0	0.633631	27
89	45.4424	9.55784	1	1	0	0	0	-2.43	5.72112	0.0181319	-0.769281	0	1.04846	27
90	47.6874	7.69062	1	1	1	0	0	-2.98	5.59726	-0.574029	-3.97382	0	1.02071	28
91	34.439	7.61123	2	0	0	0	0	-2.29	6.28318	0.0522714	-0.565671	0	2.27983	28
92	44.5449	8.77755	2	1	0	0	0	-1.74	5.20699	0.151578	-2.56175	0	-2.08816	29
93	42.258	8.53662	2	1	1	0	1	-2.21	6.80893	-0.716217	-3.56483	0	1.21714	29
94	46.861	9.29227	2	1	1	0	1	-0.83	5.98991	-0.303286	-1.35701	7	-1.12987	30
95	52.674	9.44011	1	0	1	0	1	-1.65	5.61466	0.0022221	0.0248742	0	1.07328	30
96	40.2496	8.7091	2	1	0	0	1	-1.42	5.33306	-0.183383	-1.47456	0	0.825603	30
97	52.0216	7.53457	2	1	1	0	1	-1.17	5.21577	-0.820301	-3.90516	0	0.530076	30
98	42.8564	7.4141	2	1	1	0	1	-1.65	4.85912	-0.871038	-1.92967	0	0.535821	30
99	41.9022	7.8412	2	1	1	0	0	-3	4.80616	-0.2947	-0.714649	0	0.478293	31
100	46.2007	7.14579	1	0	1	0	1	-0.77	4.51137	-0.413928	-3.67425	0	-0.627937	31
101	39.6733	7.52361	2	0	1	0	0	-2.34	6.74332	-0.540493	-3.05894	0	-0.352567	31
102	39.0889	6.89117	1	1	1	0	0	-1.91	5.74417	-0.256429	-1.55617	0	1.93287	31
103	56.2014	7.54004	1	1	0	0	1	-0.6	4.76286	-0.604044	-2.65151	0	-0.726939	32
104	51.3493	7.76454	2	1	0	0	0	-1.96	NA	-0.289592	-1.64962	0	2.29224	32
105	48.7275	7.60575	1	0	1	0	1	-0.38	4.91889	0.123714	-2.28968	0	-1.61368	32
106	49.9679	7.17317	1	0	1	0	1	-1.41	5.49424	-0.33161	-0.776159	0	2.3217	32
107	57.5011	7.61396	2	1	0	0	1	0.13	5.88549	-0.604044	-2.49119	0	-0.358605	32
108	35.3069	7.36482	1	1	0	0	0	-1.79	5.16503	0.555462	-0.823129	0	0.301316	33
109	67.5898	7.71253	1	1	1	1	1	-1.99	4.88807	-0.509029	-2.88609	0	0.297173	33
110	45.9961	8.27105	1	1	1	0	1	-3.08	4.82241	-1.23417	-4.0686	0	-0.578566	33
111	46.2312	8.44079	2	1	0	0	1	-1.43	5.19188	-0.28206	-1.46087	0	2.45705	33
112	46.0819	7.64682	2	0	0	0	1	-1.02	5.57196	0.0344357	0.418361	0	0.49395	34
113	48.8934	7.73443	2	0	0	0	0	-0.88	4.99819	-0.359345	-3.00039	0	0.531178	34
114	34.439	7.10198	2	1	1	0	0	-2.93	6.50888	-0.702748	-2.39724	0	2.37785	34
115	68.4329	7.79466	2	1	1	0	1	-0.27	5.16952	-0.288726	-2.97354	0	-1.26576	35
116	35.2237	8.76112	2	1	0	0	0	-2.28	6.92781	-0.0167344	-1.82078	0	0.618706	35
117	35.8093	9.46749	2	0	1	0	1	-2.67	5.18368	0.15792	-1.35205	0	0.533783	35
118	37.5256	8.67351	2	0	0	0	0	-1.89	4.82409	0.288042	1.593	0	0.924734	35
119	45.239	7.87132	1	1	0	0	1	-3.11	5.58762	-0.788892	-1.34151	0	-4.40671	37
120	61.6097	8.57495	1	0	1	1	1	-1.66	4.7577	0.154505	1.39685	0	1.69199	37
121	67.6298	8.93908	1	0	0	0	1	-1.17	4.76051	-0.223507	-3.839	0	2.53997	37
122	45.9606	8.75565	2	1	0	0	0	-2.08	5.73644	-0.407612	-2.31773	0	-0.0562666	37
123	53.2607	8.00821	1	1	1	0	1	-2.43	4.84008	0.245999	-2.71491	0	-0.630639	37
124	69.2647	8.00274	1	1	1	1	1	-3.82	5.65853	0.100981	1.63146	11	-2.35386	38
125	47.1044	8.07118	2	1	1	1	1	-1.5	4.4196	-0.373442	2.98893	2	-0.151938	38
126	66.4923	7.7974	2	1	1	0	1	-0.8	5.23071	0.128377	2.17915	3	-0.683399	39
127	44.6035	7.24162	2	1	1	0	0	-1.71	5.22642	-0.507366	-3.22664	0	-0.00975269	39
128	35.3516	7.11841	1	0	1	0	1	-2.54	5.0348	0.329912	-0.901804	0	1.93287	40
129	47.8132	7.7399	2	1	0	0	1	-0.32	4.53026	-0.228084	-2.50199	7	0.950839	40
130	43.8937	9.32786	2	0	1	0	0	-2.13	5.74104	-0.304187	-1.27663	0	1.27024	40
131	35.1478	7.718	2	1	1	0	0	-0.59	5.06783	0.498653	2.5347	0	-0.960948	41
132	67.9254	8.39699	1	1	0	1	1	-1.04	5.53776	-0.451746	-1.74104	10	-2.68936	41
133	50.7785	7.38398	2	1	1	1	1	-1.31	4.53251	-1.33705	1.0156	8	-5.44109	41
134	70.0026	8.24641	2	1	1	1	1	-0.29	4.7549	-1.20108	-3.73048	10	-0.706668	41
135	47.3692	7.77823	1	1	1	1	1	-1.59	4.61142	0.351254	-0.27934	0	2.22682	42
136	55.5201	8.7666	2	0	1	1	1	-0.75	5.57304	-0.286269	-0.941527	8	-4.05884	42
137	37.563	7.8412	2	0	0	0	0	-1.97	5.69816	-0.0515646	-0.522648	0	2.48187	42
138	34.7221	8.02738	2	0	0	0	1	-2.28	5.65776	-0.32811	-1.83081	0	0.13105	42
139	52.8712	9.00479	1	1	1	0	1	-3.06	5.95919	0.442283	-0.599673	0	1.98575	42
140	52.3254	8.7666	1	1	1	0	0	-2.83	5.06406	-0.245263	-2.29219	0	-1.7279	43
141	50.7648	9.3744	1	1	0	0	1	-1.78	6.32758	0.192899	-2.03758	0	2.2898	43
142	39.8686	8.70089	2	0	1	0	0	-1.09	4.87018	-0.534801	-2.38989	0	1.75901	43
143	51.1508	8	2	0	1	1	1	-1.75	4.32487	-0.895361	-3.4198	7	-1.29824	43
144	50.0624	8.99658	2	0	1	1	1	-2.14	3.27336	0.149224	-0.99082	0	0.105727	44
145	50.309	8.66256	1	1	0	1	1	-1.16	5.80799	-0.681289	-3.58312	0	-1.98992	44
146	48.9866	8.90897	2	0	1	1	0	-1.39	4.23967	0.336201	-2.1198	0	2.52895	44
147	49.4233	7.23888	2	0	1	0	1	-3.03	5.42798	-0.534801	-1.74839	0	-0.412336	44
148	62.8692	9.38535	2	1	1	1	1	-2.26	4.73274	0.240808	2.43429	0	0.314476	44
149	60.7765	8.48734	1	1	1	1	1	0.57	5.77036	-0.60596	-3.97686	10	-2.01578	45
150	48.9972	8.50376	1	1	0	0	0	-0.67	4.73834	-0.0271368	-0.199007	0	0.171868	45
151	60.2729	7.57563	1	0	1	0	0	-2.02	4.39755	-0.0958682	1.20212	0	-0.183581	45
152	43.6301	7.58658	1	1	0	0	0	-1.78	4.69992	0.258229	-2.93111	0	1.16046	45
153	43.0066	7.48802	2	1	1	0	1	-3.03	5.56175	-0.394971	-2.46586	0	1.56313	45
154	74.497	8.98289	1	1	0	1	1	0.04	5.08166	-0.20321	-1.62454	6	0.205332	46
155	50.7263	7.45243	1	0	1	0	0	-1.64	4.47437	-0.435496	-2.86271	0	2.6752	46
156	51.7538	8.13963	2	1	0	0	1	-1.42	5.03911	-0.243365	-2.1157	0	-7.12869	46
157	65.5062	9.03217	1	0	1	1	1	-1.78	5.25957	-0.524376	1.58837	0	-0.948037	46
158	57.3107	8.19439	1	1	1	0	1	-1.87	4.58203	-1.06445	-3.9951	0	0.524163	47
159	59.2623	8.21903	2	1	0	0	1	-0.88	4.24082	0.456459	0.913315	0	1.30884	47
160	54.6164	9.36619	2	1	0	0	0	-1.07	5.36275	-0.359168	-0.704058	0	0.0242458	47
161	44.3508	8.79124	2	1	1	1	0	-1.91	5.60462	-0.402165	-3.03942	0	-1.96437	47
162	49.0917	8.8104	2	1	1	0	0	-2.44	6.20048	-0.361572	-3.20014	0	0.11473	47
163	51.3991	7.65503	2	1	0	0	1	-0.96	5.18174	-0.529021	0.19489	3	-0.614399	47
164	51.7658	7.31006	2	1	1	0	1	-2.37	5.90343	0.00603552	2.38232	0	0.788747	48
165	62.3763	8.83778	1	1	1	0	1	-1.82	5.53547	-0.133411	-3.65732	0	0.967509	48
166	51.8322	9.40178	2	0	0	0	1	-1.95	5.19028	0.130111	0.209154	0	-0.926058	48
167	61.9891	8.6078	1	0	0	1	1	-2.15	6.12449	-0.495574	-2.52972	0	1.05868	49
168	61.562	9.08966	1	1	1	1	1	-3.19	4.31207	0.510299	3.65894	5	-0.831315	49
169	56.6694	9.05407	2	1	0	0	0	-1.61	4.84833	-0.538966	-0.830206	5	-1.4896	50
170	39.2379	7.57563	2	0	1	0	0	-1.11	5.15798	-0.141454	-2.85619	0	2.31081	50
171	43.7974	7.81383	2	0	1	0	1	-1.75	5.7026	-0.370682	-1.38581	0	0.121822	50
172	51.6067	7.62491	1	1	0	0	1	-1.96	5.19401	-0.78182	-2.99822	0	-1.79078	50
173	49.7445	7.91513	1	0	0	0	0	-1.66	4.26499	-0.371796	-3.72157	0	1.30097	50
174	43.9386	8.28747	2	1	1	0	0	0.04	5.36187	-0.13824	0.993528	0	1.40674	50
175	51.3092	7.26352	2	0	1	0	1	-1.46	5.24465	-0.45594	-1.66876	0	-2.47232	51
176	37.3432	7.57016	2	0	1	0	0	-2.27	4.59682	-0.175389	-2.40162	0	2.04015	51
177	43.2735	8.73374	2	1	0	1	1	-2.61	5.41199	0.381754	3.30449	2	-1.70683	51
178	57.0547	9.4757	1	0	1	0	1	-2.02	6.95966	0.0245278	-2.19172e-05	0	2.48187	51
179	31.7235	8.58864	1	0	0	0	1	-1.89	4.72457	-0.384191	-2.01814	0	1.37878	53
180	37.7439	8.58864	2	0	0	0	0	-2.09	5.24933	-0.596503	-2.95058	0	0.894517	53
181	40.2373	8.35866	1	0	0	0	0	-2.45	5.14617	0.116574	0.93222	0	1.69767	53
182	48.3353	8.50376	1	1	1	1	1	-3.48	5.3025	0.179523	2.17693	0	-0.0388345	54
183	47.7099	8.5859	1	1	0	0	0	-2.73	4.2342	-0.259279	-0.88562	0	-1.14979	54
184	40.6478	8.49281	1	0	0	0	0	-1.67	5.24657	0.531089	-0.202428	0	0.867153	54
185	52.7018	8.47912	1	1	0	0	1	-2.19	5.24629	0.250138	-1.39575	0	-0.408807	55
186	75.0077	7.83299	1	1	1	1	1	1.08	4.37833	0.182822	-0.583287	10	-1.61567	55
187	46.221	8.64339	2	0	1	1	1	-1.8	6.27743	-0.0796762	-2.41227	0	-2.61829	56
188	43.6651	9.295	2	0	0	0	1	-0.9	5.98232	-0.380226	-2.98267	0	1.81731	56
189	65.2319	9.21013	2	1	1	1	1	-1.32	6.27145	-0.245967	-2.5948	0	-0.305953	56
190	33.3007	8.33128	2	1	1	0	0	-2.54	5.07756	0.413397	1.57425	0	0.30161	56
191	52.4165	8.63244	1	1	1	0	0	-2.29	5.1303	-0.348853	-3.2779	7	-0.802516	56
192	42.0786	8.65435	2	0	1	0	1	-1.74	5.75745	-0.188269	-0.247058	0	0.319578	57
193	56.1198	8.41889	1	0	1	0	1	-2.95	4.9723	-0.616368	-2.98785	0	-0.971406	57
194	41.1645	8.4052	1	1	1	0	0	-3.85	6.57788	-0.272212	-2.9085	0	0.990933	57
195	60.6757	9.5332	1	1	1	0	1	-2.76	5.222	0.0562639	-3.53745	0	-0.582547	57
196	47.8112	9.04038	2	0	0	0	1	-1.83	6.31573	-0.344214	-1.4967	0	-0.454474	58
197	42.4203	8.75565	1	0	1	0	1	-2.92	5.46584	-0.381131	-2.58068	0	-0.0826147	58
198	71.4761	7.24709	1	1	1	1	1	-1.56	5.49057	0.100961	-3.06687	8	-0.704247	59
199	54.8173	8.4627	1	0	0	1	1	-1.61	5.31034	-0.61233	0.359937	8	-0.124985	59
200	51.1009	8.65161	2	1	1	0	1	-2.42	6.21721	0.0652021	1.44534	0	1.27876	59
201	33.0537	8.57495	2	1	0	0	0	-1.79	5.1682	-0.123372	-1.50159	0	-0.55952	60
202	35.0149	9.18001	2	0	0	0	1	-1.6	4.47957	0.429081	0.933544	0	-0.785005	60
203	46.2889	8.75291	1	1	0	0	1	-2.72	6.96324	0.136125	-0.755307	0	0.757502	60
204	50.1718	8.51472	2	1	0	0	1	-1.04	5.38071	-0.769819	-2.09502	0	-1.81558	60
205	55.7299	9.31143	2	0	0	0	1	-1.92	6.24947	-0.275228	-1.59532	0	-0.454474	60
206	60.3335	8.66256	1	1	1	1	1	-1.75	5.62286	0.412828	2.53119	7	0.461599	60
207	54.7964	9.33607	1	0	0	0	1	-1.06	6.31406	-0.234887	-2.13441	0	1.86757	61
208	56.0095	8.43532	1	1	1	1	1	-0.82	4.74266	-1.00636	-3.59586	9	-0.319489	61
209	65.8504	9.23203	2	1	0	0	1	0.19	5.50289	-0.401305	-3.43115	0	-3.69525	61
210	53.6192	8.95003	2	1	0	0	1	-1.58	5.89356	-1.30321	-1.98608	0	1.30884	61
211	36.9075	7.48255	1	0	1	0	1	-1.52	5.72102	0.0196117	-1.57057	4	0.561372	62
212	33.9543	8.62149	2	1	1	0	0	-1.5	4.61649	-0.318666	-0.00656341	0	0.112132	62
213	60.723	8.71458	2	0	0	0	1	-1.36	5.11948	-0.213017	1.39286	3	-2.66852	62
214	67.4979	9.40452	1	0	1	1	1	-1.46	5.05882	-0.369766	-2.90012	0	-2.47845	63
215	48.4166	7.59754	1	0	1	1	1	-2.81	5.79164	-0.0322061	-0.53048	0	1.6064	63
216	78.5071	7.84942	1	1	0	0	1	0.31	4.81974	-0.983701	-1.82131	0	-1.57062	63
217	48.301	8.31211	2	0	0	1	1	-3.59	4.94739	0.13454	1.39657	8	1.28542	63
218	54.8612	8.43532	2	1	1	1	1	-0.34	5.48386	-0.138834	-0.348863	0	-2.4181	64
219	66.9897	8.91718	2	1	0	0	1	-2.59	5.20005	-0.335075	-0.851206	0	0.196686	64
220	52.3399	7.49897	2	1	1	0	0	-2.46	5.83158	-0.674227	-3.7802	0	1.27413	64
221	57.0753	8.59411	1	0	1	1	1	-2.54	5.06862	0.330687	1.9167	0	-0.283464	65
222	58.809	8.44627	1	0	0	0	1	-2.45	4.72655	0.469801	-1.42757	0	0.546729	65
223	54.5165	8.31759	2	1	0	1	1	-0.92	6.1618	-1.26238	-2.52425	3	-1.42615	65
224	30.8716	8.53114	2	1	0	1	1	-1.18	5.36246	0.373996	-0.348201	0	0.0663431	65
225	74.8109	9.36619	1	1	1	0	1	-0.82	5.63779	-0.665985	-2.86071	6	-6.08471	65
226	49.7771	9.13073	1	1	1	0	0	-0.38	5.95521	-0.0425656	0.102308	0	1.97226	66
227	41.8145	8.62423	2	0	1	0	0	-0.43	5.13015	0.175842	0.0568255	0	1.00305	66
228	32.1288	9.50034	2	1	1	0	0	-3.17	4.88758	0.466706	-0.856609	0	1.53367	66
229	41.1423	9.16085	1	1	1	0	1	-1.3	6.2366	0.0581301	-1.23619	0	0.823117	67
230	73.5413	9.21013	2	0	0	0	1	0.73	4.26992	0.0922975	-1.24793	0	0.237106	67
231	51.6802	9.34976	1	1	1	0	0	-2.38	7.85092	-0.534636	-3.32493	0	2.97067	67
232	52.7059	7.83573	1	0	0	0	0	-2.2	4.77345	0.785426	-2.80345	0	0.550994	67
233	53.5665	8.12594	1	1	0	0	1	-0.29	5.10747	-0.0477613	-0.735646	0	1.5694	67
234	58.2208	8.08214	1	0	0	0	1	-1.08	3.98557	0.318904	-0.392805	7	-1.4181	68
235	65.7478	7.96988	1	0	0	1	1	-2.16	5.90625	-1.14852	-2.94361	9	-0.748962	68
236	47.98	8.26831	1	1	1	0	1	-0.45	5.19925	-0.159117	0.295649	0	-3.28531	69
237	43.4666	7.81109	2	1	0	0	0	-1.53	4.90089	-0.550056	-2.21451	0	2.45125	69
238	30.2285	8.46817	2	1	1	0	0	-0.73	5.89765	-0.38474	-2.42877	0	3.07644	69
239	56.3047	8.70637	2	1	0	0	1	-0.95	4.55493	-0.211568	-1.57297	0	-0.671877	69
240	45.8992	7.76181	1	1	1	1	1	-1.77	4.80983	0.209079	3.11587	10	-1.74544	69
241	47.06	7.58111	2	1	0	0	1	-2.54	7.2382	0.149322	-0.951847	0	1.10305	70
242	37.2254	7.14853	2	0	1	0	0	-0.52	4.72818	-0.176191	-1.33067	0	-0.438092	70
243	56.8938	8.78303	2	1	1	0	1	-0.4	4.56262	-0.359205	-2.40684	0	0.269678	70
244	34.5255	9.1937	2	0	1	0	0	-2.27	5.55635	-0.361957	-2.72809	0	-1.28156	71
245	30.3856	9.26215	2	1	1	0	1	-2.98	5.49627	0.430409	0.155521	0	-1.30946	71
246	50.0367	9.14168	1	1	1	0	1	-1.92	5.76903	-0.0383216	-2.15279	3	0.411623	71
247	49.4711	8.61602	1	0	0	1	1	-2.21	6.59208	-1.70248	-3.19038	0	-0.896639	71
248	54.7348	8.19439	1	0	1	1	0	-1.74	5.55014	-0.374859	-2.78933	0	0.619449	72
249	46.1465	7.92334	2	1	1	0	1	-2.1	5.00991	-0.286572	-2.16327	0	0.0428311	72

## Sheet: Relative abundance proteomics 
ID	gi4826772	gi167857790	gi4502511	gi50659080	gi119392081	gi4507725	gi14550407	gi4557321	gi16418467	gi4502149	gi4506455	gi38016947	gi62243068	gi222136585	gi31652249	gi4557323	gi4502157	gi33286418	gi157674358	gi68299759	gi22091452	gi4502163	gi13540563
1	0.055	-0.083	-0.06425	0.025	-0.164	0.01475	NA	-0.11475	-0.16075	-0.1745	NA	-0.01075	-0.176	NA	-0.44175	-0.3085	-0.2515	-0.123	NA	-0.21	0.02525	-0.1505	-0.292
2	-0.066	-0.28	-0.19025	-0.147	-0.063	0.03375	NA	0.14025	-0.07475	0.2135	NA	-0.11575	0.014	NA	0.02125	0.2925	0.0595	0.014	NA	-0.141	0.09625	0.1865	0.389
3	0.089	0.008	-0.00025	-0.081	0.068	0.02675	NA	-0.01275	0.01525	-0.1095	NA	0.05925	0.029	NA	0.23325	0.0925	0.6505	-0.083	NA	0.012	-0.14875	-0.1065	-0.102
4	-0.078	0.355	0.25475	0.203	0.159	-0.07525	NA	-0.01275	0.22025	0.0705	NA	0.06725	0.133	NA	0.18725	-0.0765	-0.4585	0.192	NA	0.339	0.02725	0.0705	0.005
5	-0.212	0.2695	0.0135	0.0565	-0.0315	-0.0345	-0.0025	0.001	0.2315	-0.0185	NA	0.0805	-0.1425	NA	0.243	-0.2415	-0.3525	0.107	NA	NA	0.0135	-0.1475	0.2985
6	0.212	-0.2695	-0.0135	-0.0565	0.0315	0.0345	0.0025	-0.001	-0.2315	0.0185	NA	-0.0805	0.1425	NA	-0.243	0.2415	0.3525	-0.107	NA	NA	-0.0135	0.1475	-0.2985
7	0.29875	0.2095	0.2175	0.076	0.13825	0.094	0.00375	0.116	0.01725	0.3165	NA	0.24525	0.07375	NA	-0.1195	0.13675	0.4005	-0.07525	NA	0.091	-0.07625	0.25925	0.11925
8	0.06975	-0.2045	-0.0345	0.046	-0.19275	0.188	-0.09225	-0.064	-0.05275	0.0025	NA	-0.09475	0.35875	NA	-0.0395	-0.06225	-0.2195	-0.03625	NA	-0.293	0.01175	-0.19775	0.09725
9	-0.06925	-0.0195	-0.1745	-0.05	-0.00575	-0.281	0.12075	-9.71445e-17	-0.18275	0.2395	NA	-0.15775	-0.13425	NA	-0.0755	-0.45725	-0.1995	0.18775	NA	-0.095	0.11775	0.12625	-0.37375
10	-0.29925	0.0145	-0.0085	-0.072	0.06025	-0.001	-0.03225	-0.052	0.21825	-0.5585	NA	0.00725	-0.29825	NA	0.2345	0.38275	0.0185	-0.07625	NA	0.297	-0.05325	-0.18775	0.15725
11	0.21925	0.64225	-0.11625	0.2435	0.08975	0.0295	0.0145	0.02075	0.6085	0.02925	0.80175	-0.25625	0.11125	NA	0.33725	0.43575	0.22775	-0.2775	NA	NA	-0.11025	0.107	0.4105
12	0.63825	-0.39275	-0.17225	-0.0755	-0.14725	0.5455	-0.0925	0.16975	-0.3865	0.21925	-0.45325	-0.06425	0.51625	NA	-0.48775	0.50075	0.13775	-0.1695	NA	NA	0.25375	-0.064	-0.1265
13	-0.08975	-0.23575	0.19675	-0.0055	-0.05225	-0.3495	-0.0325	-0.17625	0.0115	-0.17875	-0.14825	0.07275	-0.16475	NA	-0.18275	-0.21925	-0.59725	0.2395	NA	NA	-0.11025	-0.073	-0.1375
14	-0.76775	-0.01375	0.09175	-0.1625	0.10975	-0.2255	0.1105	-0.01425	-0.2335	-0.06975	-0.20025	0.24775	-0.46275	NA	0.33325	-0.71725	0.23175	0.2075	NA	NA	-0.03325	0.03	-0.1465
15	0.157333	-0.0236667	0.172333	-0.108	0.158333	-0.043	0.0946667	-0.234333	0.0866667	-0.160333	NA	0.0556667	0.292667	NA	0.166333	0.0586667	-0.422	-0.0173333	NA	0.0943333	-0.302667	-0.326	-0.053
16	-0.176667	0.0543333	-0.00866667	-0.299	-0.114667	-0.18	-0.0193333	0.0746667	-0.0283333	0.00766667	NA	-0.0313333	-0.302333	NA	0.0603333	-0.194333	0.474	0.327667	NA	0.0543333	0.0923333	0.279	-0.082
17	0.0193333	-0.0306667	-0.163667	0.407	-0.0436667	0.223	-0.0753333	0.159667	-0.0583333	0.152667	NA	-0.0243333	0.00966667	NA	-0.226667	0.135667	-0.052	-0.310333	NA	-0.148667	0.210333	0.047	0.135
18	0.59725	-0.19325	-0.1295	0.06225	-0.026	0.2855	-0.0495	0.02975	-0.1815	0.01675	NA	-0.151	0.828	NA	-0.7285	0.6355	0.35075	-0.12275	0.0195	-0.654	-0.0665	-0.038	-0.2065
19	0.07825	-0.12625	-0.1905	-0.16475	-0.137	0.0865	-0.0545	-0.13125	-0.2965	-0.00325	NA	-0.05	0.026	NA	0.0505	0.1775	-0.32425	0.24225	-0.2405	-0.065	-0.0395	0.001	-0.0475
20	-0.08475	-0.14225	-0.0755	-0.25975	-0.087	0.0305	-0.0565	0.47375	-0.0425	0.30875	NA	-2.01228e-16	-0.241	NA	0.2475	0.3695	0.30775	-0.42275	-0.0545	0.047	0.2795	0.349	0.0395
21	-0.59075	0.46175	0.3955	0.36225	0.25	-0.4025	0.1605	-0.37225	0.5205	-0.32225	NA	0.201	-0.613	NA	0.4305	-1.1825	-0.33425	0.30325	0.2755	0.672	-0.1735	-0.312	0.2145
22	-0.013	0.0505	-0.15	-0.023	0.0195	0.1125	0.047	0.171	-0.217	0.264	-0.2325	-0.1715	0.0925	NA	0.135	0.511	0.585	0.219	NA	-0.2865	0.1795	0.334	0.1515
23	0.013	-0.0505	0.15	0.023	-0.0195	-0.1125	-0.047	-0.171	0.217	-0.264	0.2325	0.1715	-0.0925	NA	-0.135	-0.511	-0.585	-0.219	NA	0.2865	-0.1795	-0.334	-0.1515
24	0.27	0.134	0.19	0.0005	0.172	0.076	0.0965	0.0385	0.3565	0.016	NA	0.0855	0.2115	0.2445	0.356	-0.0845	-0.0185	-0.116	NA	NA	-0.3575	-0.0555	0.0395
25	-0.27	-0.134	-0.19	-0.0005	-0.172	-0.076	-0.0965	-0.0385	-0.3565	-0.016	NA	-0.0855	-0.2115	-0.2445	-0.356	0.0845	0.0185	0.116	NA	NA	0.3575	0.0555	-0.0395
26	0.03275	0.471	0.20125	0.18975	0.1895	-0.03475	-0.00325	-0.2885	0.112	-0.1375	NA	0.13525	0.3305	0.053	0.092	0.266	0.02025	0.059	0.0515	0.11175	-0.0685	-0.23725	0.2825
27	-0.03825	-0.259	-0.20375	-0.07425	-0.0855	0.10525	-0.06125	0.2315	-0.197	0.3845	NA	-0.32675	-0.1355	0.027	-0.242	-0.432	0.09625	-0.137	-0.1205	-0.18825	0.0505	0.22975	-0.0955
28	-0.10625	0.047	-0.05375	-0.05325	-0.1075	-0.21575	-0.06925	-0.0155	0.046	-0.1895	NA	0.23125	-0.0055	-0.038	0.255	-0.494	0.21225	0.058	-0.1535	0.10875	0.0135	0.01075	0.0545
29	0.11175	-0.259	0.05625	-0.06225	0.0035	0.14525	0.13375	0.0725	0.039	-0.0575	NA	-0.03975	-0.1895	-0.042	-0.105	0.66	-0.32875	0.02	0.2225	-0.03225	0.0045	-0.00325	-0.2415
30	0.1595	-0.112	-0.123	-0.0535	0.014	0.125	0.01	-0.105	-0.246	-0.0475	NA	0.027	0.1215	NA	-0.369	0.205	0.2465	NA	NA	-0.202	0.077	-0.2495	-0.0415
31	-0.1595	0.112	0.123	0.0535	-0.014	-0.125	-0.01	0.105	0.246	0.0475	NA	-0.027	-0.1215	NA	0.369	-0.205	-0.2465	NA	NA	0.202	-0.077	0.2495	0.0415
32	-0.05	-0.312333	-0.171333	-0.302333	-0.0733333	0.058	-0.00633333	0.0643333	-0.114333	0.023	-0.077	0.0406667	0.0363333	NA	-0.0576667	0.36	-0.099	0.0913333	NA	-0.0996667	0.184333	0.276	-0.34
33	-0.014	0.963667	0.548667	0.585667	0.354667	-0.161	0.270667	-0.296667	0.707667	-0.216	0.865	0.174667	-0.0506667	NA	0.820333	-0.851	-0.297	-0.110667	NA	0.188333	-0.368667	-0.318	0.137
34	0.064	-0.651333	-0.377333	-0.283333	-0.281333	0.103	-0.264333	0.232333	-0.593333	0.193	-0.788	-0.215333	0.0143333	NA	-0.762667	0.491	0.396	0.0193333	NA	-0.0886667	0.184333	0.042	0.203
35	0.107	-0.0873333	-0.138	-0.0643333	0.135	-0.00366667	-0.048	0.185	0.0573333	0.153667	NA	0.0926667	0.177667	NA	-0.251333	0.317	0.0933333	-0.358333	NA	NA	0.051	0.183667	0.463333
36	-0.003	0.207667	-0.084	0.111667	-0.096	-0.0506667	0.065	-0.202	0.0933333	-0.197333	NA	-0.136333	-0.0793333	NA	0.161667	-0.536	0.132333	-0.0653333	NA	NA	-0.013	-0.182333	-0.0226667
37	-0.104	-0.120333	0.222	-0.0473333	-0.039	0.0543333	-0.017	0.017	-0.150667	0.0436667	NA	0.0436667	-0.0983333	NA	0.0896667	0.219	-0.225667	0.423667	NA	NA	-0.038	-0.00133333	-0.440667
38	-0.190333	-0.24	-0.224333	-0.164667	-0.144333	0.016	-0.198	0.000666667	-0.130333	0.0456667	NA	0.0183333	-0.723	NA	-0.144333	-0.035	-0.0683333	0.0393333	NA	NA	0.11	-0.0246667	0.0363333
39	-0.145333	-0.175	-0.0383333	-0.0596667	-0.0673333	-0.046	0.055	0.154667	0.0216667	0.108667	NA	-0.0266667	-0.227	NA	-0.110333	0.11	0.447667	-0.0546667	NA	NA	0.115	0.0663333	-0.169667
40	0.335667	0.415	0.262667	0.224333	0.211667	0.03	0.143	-0.155333	0.108667	-0.154333	NA	0.00833333	0.95	NA	0.254667	-0.075	-0.379333	0.0153333	NA	NA	-0.225	-0.0416667	0.133333
41	0.1555	0.054	0.399	0.0325	0.035	-0.0655	0.019	0.029	-0.0195	-0.097	NA	0.069	0.16	NA	0.201	0.088	-0.039	-0.0735	NA	0.0425	0.1215	-0.004	0.1975
42	-0.1555	-0.054	-0.399	-0.0325	-0.035	0.0655	-0.019	-0.029	0.0195	0.097	NA	-0.069	-0.16	NA	-0.201	-0.088	0.039	0.0735	NA	-0.0425	-0.1215	0.004	-0.1975
43	0.05825	-0.397	-0.48625	-0.33625	-0.2935	0.175	NA	0.17275	-0.3335	0.30975	NA	-0.1945	0.24175	NA	-0.4265	0.2725	0.337	-0.77125	-0.7365	-0.10875	-0.011	0.3315	NA
44	0.62925	-0.24	-0.28325	-0.15525	-0.1415	0.473	NA	0.02375	-0.6095	0.08575	NA	-0.1395	0.49675	NA	-0.2965	0.3245	-0.297	0.70275	-0.0025	-0.62775	0.045	-0.1185	NA
45	-0.31975	0.543	0.46175	0.18575	0.1615	-0.366	NA	-0.12425	0.5945	-0.14625	NA	0.2555	-0.22725	NA	0.2195	-0.1475	-0.106	-0.01425	0.1635	0.40825	0.104	0.1415	NA
46	-0.36775	0.094	0.30775	0.30575	0.2735	-0.282	NA	-0.07225	0.3485	-0.24925	NA	0.0785	-0.51125	NA	0.5035	-0.4495	0.066	0.08275	0.5755	0.32825	-0.138	-0.3545	NA
47	0.051	0.0633333	-0.0446667	0.184	0.0826667	0.0236667	NA	0.00366667	-0.137667	0.0683333	NA	0.0166667	0.0933333	NA	-0.347	0.181333	0.206	-0.258	-0.356667	-0.171	0.0936667	0.156	0.0916667
48	0.132	0.171333	0.145333	-0.267	0.148667	-0.121333	NA	-0.0663333	0.193333	-0.000666667	NA	0.136667	0.0123333	NA	0.423	-0.397667	-0.273	-0.015	0.498333	0.145	-0.0453333	-0.271	0.361667
49	-0.183	-0.234667	-0.100667	0.083	-0.231333	0.0976667	NA	0.0626667	-0.0556667	-0.0676667	NA	-0.153333	-0.105667	NA	-0.076	0.216333	0.067	0.273	-0.141667	0.026	-0.0483333	0.115	-0.453333
50	0.3632	-0.5516	0.0072	-0.268	0.0334	0.1308	-0.0562	0.2404	-0.3216	0.296	NA	0.0656	0.1518	NA	-0.3328	-0.0376	1.0892	-0.0426	-0.4186	-0.347	0.1778	0.0892	-0.2796
51	-0.1228	0.4004	0.3452	0.221	0.1864	-0.2192	0.2278	-0.0196	0.6424	-0.08	NA	-0.0164	-0.0522	NA	0.7022	-0.3796	-0.4538	-0.0636	0.5014	0.631	-0.0612	-0.0908	0.5724
52	-0.1578	0.1544	-0.1008	-0.051	0.0984	0.0038	0.0058	0.0184	-0.2116	0.161	NA	-0.0314	-0.1732	NA	-0.2528	0.7404	-0.2188	0.1264	-0.2236	-0.152	-0.0832	0.1812	-0.3046
53	-0.2818	-0.1506	-0.4428	-0.081	-0.4056	0.1628	-0.2592	-0.1606	-0.3246	-0.269	NA	-0.0554	-0.0742	NA	-0.3498	0.2634	-0.0598	-0.0916	0.2164	-0.428	0.1398	-0.1208	0.2804
54	0.1992	0.1474	0.1912	0.179	0.0874	-0.0782	0.0818	-0.0786	0.2154	-0.108	NA	0.0376	0.1478	NA	0.2332	-0.5866	-0.3568	0.0714	-0.0756	0.296	-0.1732	-0.0588	-0.2686
55	-0.2155	0.355	0.04	0.151	0.0345	-0.174	NA	-0.204	0.25	-0.36	NA	-0.065	-0.342	NA	-0.329	-0.427	-0.413	0.1025	NA	NA	-0.246	0.026	-0.1435
56	0.2155	-0.355	-0.04	-0.151	-0.0345	0.174	NA	0.204	-0.25	0.36	NA	0.065	0.342	NA	0.329	0.427	0.413	-0.1025	NA	NA	0.246	-0.026	0.1435
57	-0.1875	-0.024	-0.051	-0.005	-0.003	0.1115	NA	0.03	-0.0105	-0.03	NA	-0.114	-0.168	NA	-0.2165	0.336	-0.2765	-0.1635	-0.173	-0.081	-0.1805	-0.034	0.0995
58	0.1875	0.024	0.051	0.005	0.003	-0.1115	NA	-0.03	0.0105	0.03	NA	0.114	0.168	NA	0.2165	-0.336	0.2765	0.1635	0.173	0.081	0.1805	0.034	-0.0995
59	0.0838	0.0636	0.0628	-0.1688	-0.1022	0.0278	-0.0816	0.0674	-0.1186	0.036	NA	0.0148	0.0406	NA	-0.0994	0.3574	0.7486	-0.1376	NA	-0.0242	0.1192	0.1106	0.1378
60	0.0318	-0.4764	0.0088	-0.0438	0.0058	0.0158	-0.1716	-0.0016	-0.2536	0.099	NA	-0.0272	-0.1154	NA	-0.1074	-0.2406	-0.0824	-0.0166	NA	-0.3752	0.1642	-0.0204	-0.0532
61	0.3438	0.1086	0.0368	0.0552	-0.0362	0.1608	-0.0196	0.1664	0.1384	0.035	NA	-0.0892	0.1986	NA	-0.1884	0.5954	-0.0624	-0.0296	NA	0.2678	-0.1298	-0.0554	0.1428
62	-0.0102	0.1166	-0.0012	0.0892	0.1608	-0.1442	0.0834	-0.0526	0.2994	0.052	NA	-0.0282	0.1166	NA	0.4116	-0.5526	-0.5484	-0.1096	NA	0.3178	-0.1788	0.0496	-0.0482
63	-0.4492	0.1876	-0.1072	0.0682	-0.0282	-0.0602	0.1894	-0.1796	-0.0656	-0.222	NA	0.1298	-0.2404	NA	-0.0164	-0.1596	-0.0554	0.2934	NA	-0.1862	0.0252	-0.0844	-0.1792
64	0.0826667	0.329333	0.077	-0.089	-0.0736667	0.0756667	-0.006	-0.0863333	-0.054	-0.116667	NA	-0.045	0.106667	NA	0.0626667	-0.114	-0.172667	-0.065	NA	-0.0776667	-0.160667	-0.180667	-0.101667
65	0.162667	-0.135667	0.019	0.031	-0.0166667	-0.0363333	0.027	0.0896667	0.069	0.0503333	NA	0.22	-0.0323333	NA	-0.0213333	-0.377	0.328333	0.347	NA	0.0603333	0.310333	0.173333	0.0873333
66	-0.245333	-0.193667	-0.096	0.058	0.0903333	-0.0393333	-0.021	-0.00333333	-0.015	0.0663333	NA	-0.175	-0.0743333	NA	-0.0413333	0.491	-0.155667	-0.282	NA	0.0173333	-0.149667	0.00733333	0.0143333
67	0.02875	0.0365	0.03325	-0.0535	-0.03025	-0.03275	NA	-0.04825	0.0535	0.00075	NA	-0.025	0.0235	NA	-0.296	-0.49775	-0.63525	0.22125	-0.4525	0.252	0.01575	-0.08875	-0.253
68	-0.23025	0.3445	0.01925	0.2625	-0.02325	0.05325	NA	-0.09825	0.0785	-0.08325	NA	0.156	-0.2545	NA	0.173	0.61825	-0.26125	0.19125	0.5725	0.198	0.09175	0.07025	0.076
69	0.02975	0.1355	0.05525	-0.0225	0.18075	0.17825	NA	0.05675	0.2145	0.05675	NA	-0.068	-0.0905	NA	0.199	-0.21875	-0.99925	-0.35275	0.0825	0.019	-0.21125	-0.03975	0.103
70	0.17175	-0.5165	-0.10775	-0.1865	-0.12725	-0.19875	NA	0.08975	-0.3465	0.02575	NA	-0.063	0.3215	NA	-0.076	0.09825	1.89575	-0.05975	-0.2025	-0.469	0.10375	0.05825	0.074
71	-0.08675	0.2295	-0.066	-0.028	-0.05375	-0.029	NA	0.029	-0.02475	0.04325	NA	0.0485	-0.0325	NA	-0.022	-0.02375	0.06025	0.0455	NA	NA	0.01325	0.0595	-0.25575
72	0.08425	-0.0375	-0.133	0.083	-0.01775	-0.14	NA	0.019	-0.00375	0.01925	NA	-0.2145	-0.0175	NA	-0.096	0.35925	0.16825	-0.4065	NA	NA	0.05325	-0.0135	-0.10375
73	0.02825	-0.2375	-0.031	0.005	-0.04475	0.025	NA	0.095	-0.13975	0.05025	NA	0.0565	0.0395	NA	-0.086	-0.03975	-0.17075	0.1875	NA	NA	-0.15775	-0.0935	0.12725
74	-0.02575	0.0455	0.23	-0.06	0.11625	0.144	NA	-0.143	0.16825	-0.11275	NA	0.1095	0.0105	NA	0.204	-0.29575	-0.05775	0.1735	NA	NA	0.09125	0.0475	0.23225
75	0.308333	0.127667	-0.031	0.011	0.066	0.100333	NA	-0.0133333	-0.177333	-0.0556667	NA	0.007	0.810333	NA	-0.171333	0.393333	-0.238667	-0.157333	NA	-0.163333	0.313667	0.125	0.292333
76	-0.150667	0.0596667	0.303	0.156	-0.083	-0.118667	NA	-0.0183333	0.300667	-0.0586667	NA	0.264	-0.719667	NA	0.327667	-0.700667	0.398333	0.229667	NA	0.262667	-0.367333	-0.161	-0.493667
77	-0.157667	-0.187333	-0.272	-0.167	0.017	0.0183333	NA	0.0316667	-0.123333	0.114333	NA	-0.271	-0.0906667	NA	-0.156333	0.307333	-0.159667	-0.0723333	NA	-0.0993333	0.0536667	0.036	0.201333
78	-0.23	0.01375	0.0915	0.0185	-0.1065	0.092	NA	-0.12525	0.10925	0.03425	NA	-0.055	-0.17725	NA	0.19875	0.2845	0.069	-0.1255	-0.14425	0.08875	-0.12425	0.01475	0.067
79	0.179	-0.45625	-0.2025	-0.0855	-0.1845	-0.036	NA	0.34575	-0.24675	0.07725	NA	0.011	0.05375	NA	-0.28625	0.3125	1.46	-0.0015	-0.17025	-0.23125	0.44475	0.47075	-0.268
80	0.276	0.38975	-0.0265	0.0755	0.2225	0.192	NA	-0.16725	0.02525	-0.03575	NA	-0.082	0.40075	NA	0.03175	-0.6795	-1.54	-0.1215	-0.01225	-0.06125	-0.20825	-0.27725	0.216
81	-0.225	0.05275	0.1375	-0.0085	0.0685	-0.248	NA	-0.05325	0.11225	-0.07575	NA	0.126	-0.27725	NA	0.05575	0.0825	0.011	0.2485	0.32675	0.20375	-0.11225	-0.20825	-0.015
82	0.180333	-0.0303333	-0.0853333	0.01	-0.102333	0.0246667	0.0206667	-0.166	-0.160667	-0.087	NA	-0.0523333	0.271	NA	-0.223667	0.0523333	-0.491333	NA	NA	-0.0836667	0.0123333	-0.0646667	-0.0543333
83	-0.0396667	-0.269333	-0.0453333	-0.182	0.0366667	0.0566667	0.00166667	0.03	-0.0716667	0.235	NA	-0.0543333	-0.04	NA	-0.130667	0.202333	0.419667	NA	NA	-0.198667	0.177333	-0.145667	0.175667
84	-0.140667	0.299667	0.130667	0.172	0.0656667	-0.0813333	-0.0223333	0.136	0.232333	-0.148	NA	0.106667	-0.231	NA	0.354333	-0.254667	0.0716667	NA	NA	0.282333	-0.189667	0.210333	-0.121333
85	0.136	-0.2022	-0.1438	-0.073	-0.1276	-0.0308	-0.0132	0.167	-0.1646	0.1664	-0.0738	0.0268	0.0726	NA	-0.0442	-0.0432	0.5628	0.0998	NA	-0.2434	0.1638	0.1488	-0.3182
86	0.186	-0.3902	-0.2088	-0.289	-0.0536	0.0762	-0.0602	0.134	-0.2116	0.1474	-0.3578	-0.0292	0.2786	NA	-0.1152	0.0668	0.3118	-0.0332	NA	-0.2144	0.2228	-0.0712	-0.3192
87	0.063	-0.1122	0.1222	0.16	0.1774	0.0732	0.0068	-0.154	0.2724	-0.1636	0.3942	-0.0242	0.2216	NA	-0.1702	0.0428	-0.3432	0.0958	NA	0.2166	-0.0842	-0.0582	0.4698
88	0.026	0.6618	0.2902	0.32	-0.0696	-0.2798	0.1268	-0.357	0.1994	-0.3176	0.0282	-0.1252	0.0346	NA	0.5088	-0.3362	-0.9362	-0.1432	NA	0.4186	-0.3012	-0.0502	0.0488
89	-0.411	0.0428	-0.0598	-0.118	0.0734	0.1612	-0.0602	0.21	-0.0956	0.1674	0.0092	0.1518	-0.6074	NA	-0.1792	0.2698	0.4048	-0.0192	NA	-0.1774	-0.0012	0.0308	0.1188
90	-0.0695	-0.1285	-0.223	-0.017	-0.1735	0.1195	-0.0305	0.092	-0.1825	0.156	NA	-0.076	-0.221	NA	-0.068	0.1575	0.0555	0.0075	NA	-0.4385	-0.065	-0.068	-0.308
91	0.0695	0.1285	0.223	0.017	0.1735	-0.1195	0.0305	-0.092	0.1825	-0.156	NA	0.076	0.221	NA	0.068	-0.1575	-0.0555	-0.0075	NA	0.4385	0.065	0.068	0.308
92	0.138	0.2505	0.111	0.0945	-0.022	-0.175	0.0625	-0.2675	0.109	-0.447	NA	0.0955	0.0145	NA	-0.0545	0.2845	0.141	0.1005	NA	NA	-0.1885	-0.1975	0.0385
93	-0.138	-0.2505	-0.111	-0.0945	0.022	0.175	-0.0625	0.2675	-0.109	0.447	NA	-0.0955	-0.0145	NA	0.0545	-0.2845	-0.141	-0.1005	NA	NA	0.1885	0.1975	-0.0385
94	0.252	0.1232	0.1254	0.1178	0.0284	0.0292	0.0042	-0.1232	-0.1066	0.0326	0.2088	0.1348	0.2224	NA	-0.1034	-0.2518	-0.3588	-0.098	0.0738	-0.0008	-0.2302	0.0906	0.1914
95	-0.292	0.4142	0.2654	0.0138	0.0114	-0.2138	0.1682	-0.0412	0.1784	-0.2284	0.0748	0.1238	-0.2376	NA	0.1986	-0.1708	-0.4908	0.152	0.4538	0.1532	-0.1902	-0.2124	-0.4306
96	0.18	0.2112	0.0144	0.1098	0.0864	0.0232	-0.0398	0.1048	0.2194	0.0896	0.1578	-0.0192	0.2444	NA	0.1336	0.1562	0.4532	0.056	-0.0432	0.2322	0.1508	0.1746	0.0624
97	0.111	-0.6828	-0.3116	-0.1952	-0.2236	0.1112	-0.1108	0.1048	-0.3266	0.2456	-0.2732	-0.2282	0.1884	NA	-0.5394	0.0572	0.4912	-0.034	-0.6132	-0.3788	0.3198	0.1326	-0.2546
98	-0.251	-0.0658	-0.0936	-0.0462	0.0974	0.0502	-0.0218	-0.0452	0.0354	-0.1394	-0.1682	-0.0112	-0.4176	NA	0.3106	0.2092	-0.0948	-0.076	0.1288	-0.0058	-0.0502	-0.1854	0.4314
99	0.01875	0.00625	0.2285	-0.0095	0.0075	0.06275	-0.1605	-0.01125	0.14125	-0.00075	NA	0.2575	-0.1555	0.05525	0.52175	-0.0805	-0.0615	-0.11575	NA	0.1415	-0.04625	-0.07975	0.181
100	-0.05425	-0.03075	-0.1485	-0.1045	-0.1125	0.07975	-0.0565	0.14475	-0.35275	0.18425	NA	-0.1155	-0.0105	0.01625	-0.24725	0.5805	0.4335	0.02825	NA	-0.3765	0.10675	0.28925	0.067
101	-0.13025	-0.11675	-0.1105	-0.0075	0.0755	-0.11425	0.0785	0.02775	0.04025	0.04225	NA	-0.1805	-0.0685	-0.05175	0.00875	-0.3935	-0.0465	0.18325	NA	-0.0115	0.05275	-0.11475	-0.256
102	0.16575	0.14125	0.0305	0.1215	0.0295	-0.02825	0.1385	-0.16125	0.17125	-0.22575	NA	0.0385	0.2345	-0.01975	-0.28325	-0.1065	-0.3255	-0.09575	NA	0.2465	-0.11325	-0.09475	0.008
103	-0.111	-0.1386	-0.1428	-0.0572	-0.0346	0.0032	NA	0.1002	-0.0554	0.0202	NA	-0.0654	-0.173	NA	-0.1004	0.2608	-0.3992	0.0914	-0.284	NA	0.1128	0.09	-0.1396
104	-0.124	0.1204	0.1092	0.0738	0.3934	0.0202	NA	-0.0448	-0.0484	-0.0818	NA	0.2486	-0.181	NA	0.0706	0.5438	0.0378	0.0584	0.108	NA	-0.1002	0.384	-0.0176
105	-0.164	-0.1076	-0.0638	0.0098	0.2204	0.0312	NA	-0.0858	0.1186	-0.1618	NA	0.0216	-0.037	NA	-0.0744	-0.2762	-0.2402	0.1204	0.045	NA	0.0078	-0.205	-0.0936
106	0.22	0.1184	0.1152	0.0168	0.0834	-0.0538	NA	0.1102	-0.2524	0.2372	NA	0.0816	0.227	NA	0.0896	0.5638	0.4788	-0.1796	0.13	NA	-0.0172	-0.068	0.3254
107	0.179	0.0074	-0.0178	-0.0432	-0.6626	-0.0008	NA	-0.0798	0.2376	-0.0138	NA	-0.2864	0.164	NA	0.0146	-1.0922	0.1228	-0.0906	0.001	NA	-0.0032	-0.201	-0.0746
108	-0.16975	0.4835	0.23	0.1865	0.121	-0.22725	0.11475	-0.18075	0.36125	-0.389	NA	0.02875	-0.199	0.16225	0.16425	-0.10625	-0.374	-0.182	NA	NA	-0.22975	-0.26275	-0.0085
109	-0.06475	-0.3275	0.047	-0.1585	-0.182	0.02475	-0.28325	-0.09375	-0.18375	-0.011	NA	-0.12525	-0.125	-0.26875	-0.00675	0.16775	0.087	0.187	NA	NA	0.09225	0.00225	-0.0855
110	-0.03475	-0.6045	-0.38	-0.1155	-0.101	0.21475	0.02475	0.44225	-0.15975	0.491	NA	0.02175	-0.079	-0.01875	-0.06075	0.40275	0.718	-0.118	NA	NA	0.36325	-0.18375	0.0645
111	0.26925	0.4485	0.103	0.0875	0.162	-0.01225	0.14375	-0.16775	-0.01775	-0.091	NA	0.07475	0.403	0.12525	-0.09675	-0.46425	-0.431	0.113	NA	NA	-0.22575	0.44425	0.0295
112	-0.123	0.276667	0.378333	0.159667	0.068	-0.033	0.00733333	-0.215	0.114667	-0.250333	0.140667	0.00566667	-0.159667	-0.209667	0.190333	-0.415333	-0.045	0.150667	NA	0.203	-0.246667	-0.103333	0.0913333
113	0.19	0.159667	-0.237667	0.0556667	-0.027	0.281	-0.0536667	0.015	-0.171333	0.0366667	-0.147333	-0.0543333	0.249333	0.270333	-0.362667	0.368667	0.233	-0.125333	NA	-0.262	0.0513333	0.286667	0.0493333
114	-0.067	-0.436333	-0.140667	-0.215333	-0.041	-0.248	0.0463333	0.2	0.0566667	0.213667	0.00666667	0.0486667	-0.0896667	-0.0606667	0.172333	0.0466667	-0.188	-0.0253333	NA	0.059	0.195333	-0.183333	-0.140667
115	0.41	-0.32225	-0.266	-0.136	-0.0575	0.37725	-0.107	0.2235	-0.3685	0.189	NA	-0.1015	0.51875	-0.11325	-0.09675	0.72675	1.091	-0.47775	NA	NA	0.23475	-0.1845	0.0725
116	-0.334	0.04775	0.023	0.013	0.0485	-0.15575	0.072	0.1605	0.0675	0.242	NA	-0.0305	-0.33525	0.08375	-0.48875	-0.36525	0.458	0.29025	NA	NA	0.07275	0.2665	-0.4005
117	-0.226	0.04175	-0.01	-0.028	-0.1035	-0.03675	-0.08	0.0745	0.1305	-0.152	NA	-0.0965	-0.28625	-0.09225	0.19625	0.10075	-0.741	0.11425	NA	NA	0.06775	0.2635	0.2045
118	0.15	0.23275	0.253	0.151	0.1125	-0.18475	0.115	-0.4585	0.1705	-0.279	NA	0.2285	0.10275	0.12175	0.38925	-0.46225	-0.808	0.07325	NA	NA	-0.37525	-0.3455	0.1235
119	0.0706	0.053	0.31	0.0614	0.0368	-0.0844	0.1458	-0.1938	0.2396	-0.2298	NA	0.2568	-0.1542	NA	-0.0698	-0.6186	-0.0922	0.0392	NA	NA	0.1312	-0.208	0.0774
120	-0.1204	0.165	0.291	-0.0046	0.0768	-0.0994	0.0238	0.0042	0.1026	-0.0568	NA	0.0808	-0.1762	NA	0.4762	0.2934	0.3678	-0.2618	NA	NA	-0.2478	0.153	-0.0886
121	0.0356	-0.061	-0.25	-0.0436	-0.0032	0.0706	0.0628	0.0702	-0.0854	0.1632	NA	0.0418	0.1198	NA	-0.1248	0.4384	0.2068	0.0632	NA	NA	0.0322	0.198	-0.1096
122	-0.2134	-0.43	-0.223	-0.0786	-0.1892	0.1086	-0.1152	-0.0088	-0.0204	-0.0758	NA	-0.3232	0.0588	NA	-0.0258	0.0084	-0.4132	0.2542	NA	NA	0.0792	0.057	0.0774
123	0.2276	0.273	-0.128	0.0654	0.0788	0.0046	-0.1172	0.1282	-0.2364	0.1992	NA	-0.0562	0.1518	NA	-0.2558	-0.1216	-0.0692	-0.0948	NA	NA	0.0052	-0.2	0.0434
124	-0.1865	0.122	-0.438	-0.0905	0.087	-0.046	-0.013	0.023	-0.09	-0.003	NA	-0.0145	-0.349	-0.0295	-0.4665	-0.3245	0.1615	0.1095	NA	NA	0.218	-0.0795	0.093
125	0.1865	-0.122	0.438	0.0905	-0.087	0.046	0.013	-0.023	0.09	0.003	NA	0.0145	0.349	0.0295	0.4665	0.3245	-0.1615	-0.1095	NA	NA	-0.218	0.0795	-0.093
126	-0.02	0.184	0.027	0.244	0.1005	-0.127	0.0965	-0.269	0.2545	0.0025	-0.0115	0.023	-0.0835	NA	0.0195	-0.102	-0.412	-0.0125	0.131	NA	-0.2045	-0.135	0.054
127	0.02	-0.184	-0.027	-0.244	-0.1005	0.127	-0.0965	0.269	-0.2545	-0.0025	0.0115	-0.023	0.0835	NA	-0.0195	0.102	0.412	0.0125	-0.131	NA	0.2045	0.135	-0.054
128	-0.634667	-0.0273333	0.092	0.00566667	-0.0213333	-0.164667	0.0213333	-0.0636667	0.189333	-0.0553333	NA	0.0756667	-0.613333	NA	0.461667	-0.0946667	-0.113667	-0.451333	0.280667	NA	0.161667	-0.229	0.053
129	0.181333	-0.157333	0.053	-0.0413333	0.420667	-0.0846667	-0.0446667	-0.121667	-0.133667	0.0726667	NA	-0.0303333	0.474667	NA	-0.344333	-0.103667	-0.0546667	0.637667	0.259667	NA	0.160667	0.244	0.434
130	0.453333	0.184667	-0.145	0.0356667	-0.399333	0.249333	0.0233333	0.185333	-0.0556667	-0.0173333	NA	-0.0453333	0.138667	NA	-0.117333	0.198333	0.168333	-0.186333	-0.540333	NA	-0.322333	-0.015	-0.487
131	0.0175	0.689	0.53525	0.45075	0.34275	-0.17925	0.214	-0.227	0.7335	-0.25825	0.743	0.18975	-0.133	NA	0.531	-0.3455	-0.58375	-0.10375	0.62075	0.8355	-0.09125	-0.11275	NA
132	-0.2225	-0.324	-0.24175	-0.27225	-0.08925	-0.03925	0.007	0.108	-0.3265	0.12875	-0.351	-0.05325	-0.055	NA	-0.045	-0.0915	0.43325	0.08425	-0.55725	-0.6605	-0.33525	-0.09775	NA
133	-0.1125	0.195	0.02725	0.08275	0.04175	0.08575	-0.031	-0.191	-0.1655	-0.17425	0.056	-0.02225	-0.049	NA	0.031	0.2545	0.40425	-0.15175	0.45875	-0.6995	0.10975	0.18425	NA
134	0.3175	-0.56	-0.32075	-0.26125	-0.29525	0.13275	-0.19	0.31	-0.2415	0.30375	-0.448	-0.11425	0.237	NA	-0.517	0.1825	-0.25375	0.17125	-0.52225	0.5245	0.31675	0.02625	NA
135	0.2104	0.2794	0.1296	0.2468	0.1508	0.1604	0.028	0.0324	0.0092	0.2356	NA	-0.0992	0.3926	0.0158	0.407	0.5472	0.0118	0.1012	0.0644	NA	0.1932	0.032	0.1726
136	0.2424	-0.3956	-0.1514	-0.1782	-0.1562	0.0194	-0.042	0.2544	-0.1888	-0.0974	NA	-0.0552	0.1266	-0.6202	-0.006	0.1452	0.4448	-0.0178	-0.3566	NA	0.1622	-0.002	-0.1914
137	-0.1196	0.0244	0.1416	-0.0052	0.1528	-0.0626	0.075	-0.0216	0.3572	0.0276	NA	0.0418	-0.0084	0.0788	0.244	-0.5218	-0.2702	-0.1158	-0.2666	NA	-0.3648	-0.169	0.2966
138	-0.1246	-0.2266	-0.1984	-0.2602	0.0188	-0.1396	-0.082	-0.1206	-0.4038	-0.0384	NA	-0.0072	-0.2284	0.5458	0.005	-0.1558	-0.2362	-0.0168	0.0094	NA	0.0832	-0.101	0.3556
139	-0.2086	0.3184	0.0786	0.1968	-0.1662	0.0224	0.021	-0.1446	0.2262	-0.1274	NA	0.1198	-0.2824	-0.0202	-0.65	-0.0148	0.0498	0.0492	0.5494	NA	-0.0738	0.24	-0.6334
140	-0.205	-0.04125	0.03275	0.09275	0.0425	0.02825	0.0595	0.13125	0.061	0.154	0.0315	0.23125	-0.0605	-0.289	-0.061	0.2315	-0.0615	-0.07625	0.343	0.174	0.133	0.002	-0.031
141	0.104	0.63275	0.54675	0.18575	0.0965	-0.27975	0.0985	-0.32075	0.233	-0.364	0.3285	0.01425	0.0965	0.147	0.435	-0.4215	-0.2175	0.00075	0.384	0.309	-0.198	-0.291	0.112
142	-0.023	-0.03525	-0.08225	-0.02225	0.0935	0.07925	0.0005	0.15125	-0.034	0.177	-0.1065	0.00125	-0.0915	0.049	-0.071	0.2295	-0.0795	0.01575	-0.011	-0.105	0.119	0.091	0.001
143	0.124	-0.55625	-0.49725	-0.25625	-0.2325	0.17225	-0.1585	0.03825	-0.26	0.033	-0.2535	-0.24675	0.0555	0.093	-0.303	-0.0395	0.3585	0.05975	-0.716	-0.378	-0.054	0.198	-0.082
144	-0.1584	0.1836	0.018	-0.0292	0.1078	0.0108	0.0176	0.205	-0.3242	0.2926	NA	0.3522	-0.1778	NA	-0.0632	0.3522	0.0844	-0.0772	0.0794	NA	0.1672	0.1008	0.036
145	0.0726	-0.5774	-0.266	-0.1622	-0.1862	-0.0552	-0.1254	0.287	-0.5002	0.1056	NA	-0.1258	-0.0118	NA	-0.6182	-0.2148	0.0824	-0.0372	-0.1706	NA	0.0582	0.1538	-0.075
146	-0.2824	0.5306	0.256	0.2498	0.0068	-0.2692	0.1306	-0.52	0.6808	-0.5364	NA	0.2262	-0.2958	NA	-0.0232	-0.7178	0.6264	-0.0662	0.5434	NA	-0.2598	-0.1642	0.158
147	-0.3384	-0.1934	0.068	-0.0412	0.0818	0.1558	0.1306	0.152	-0.0972	0.2206	NA	0.2342	-0.1608	NA	-0.1412	0.1502	-0.5416	0.1978	-0.3126	NA	0.1182	0.0428	-0.026
148	0.7066	0.0566	-0.076	-0.0172	-0.0102	0.1578	-0.1534	-0.124	0.2408	-0.0824	NA	-0.6868	0.6462	NA	0.8458	0.4302	-0.2516	-0.0172	-0.1396	NA	-0.0838	-0.1332	-0.093
149	0.3884	-0.3338	-0.0346	-0.0634	-0.081	0.1022	-0.0296	-0.2222	0.1064	-0.2072	NA	-0.2058	0.3468	0.1114	-0.238	0.0376	0.3918	0.0556	NA	NA	0.2416	-0.1448	-0.0378
150	-0.5866	0.1952	0.1804	-0.0304	0.044	-0.2208	-0.1056	0.0548	0.2784	-0.0692	NA	-0.0938	-0.6062	-0.0616	0.405	0.0276	-0.1872	0.1976	NA	NA	-0.3194	0.0872	0.6702
151	-0.0376	0.0252	0.0754	0.0226	0.055	-0.1488	0.0494	-0.0032	-0.0386	-0.2182	NA	0.0992	-0.0962	-0.1956	-0.011	-0.2314	-0.6912	-0.0014	NA	NA	-0.2004	-0.3268	-0.8278
152	0.0254	0.2802	-0.0746	0.1996	-0.113	0.0682	0.0594	0.0388	-0.2706	0.1268	NA	0.1132	-0.0192	-0.0926	-0.083	0.0656	0.0378	-0.1504	NA	NA	0.0666	0.4212	0.1932
153	0.2104	-0.1668	-0.1466	-0.1284	0.095	0.1992	0.0264	0.1318	-0.0756	0.3678	NA	0.0872	0.3748	0.2384	-0.073	0.1006	0.4488	-0.1014	NA	NA	0.2116	-0.0368	0.0022
154	-0.0025	-0.1185	-0.06	-0.27375	-0.07725	-0.10725	-0.04975	-0.08625	0.1875	0.03075	0.21175	-0.0785	-0.08375	-0.14675	0.02575	-0.0135	0.30675	0.05675	0.1925	0.03325	0.19825	-0.08525	-0.092
155	-0.1185	-0.0615	0.021	0.17325	0.11975	0.18475	0.13525	-0.17725	-0.0815	-0.34325	-0.12225	0.1395	0.06225	0.24325	0.11475	-0.2725	-0.19625	-0.14325	0.1895	0.04625	-0.35775	-0.12825	-0.015
156	0.0265	0.1015	0.045	0.00825	0.13875	-0.01125	0.09925	0.10875	-0.2455	0.18475	-0.23225	0.0195	-0.09175	0.09925	-0.17625	0.3745	-0.26225	-0.10825	-0.5555	-0.13975	0.03225	0.12275	-0.028
157	0.0945	0.0785	-0.006	0.09225	-0.18125	-0.06625	-0.18475	0.15475	0.1395	0.12775	0.14275	-0.0805	0.11325	-0.19575	0.03575	-0.0885	0.15175	0.19475	0.1735	0.06025	0.12725	0.09075	0.135
158	-0.305833	-0.121	-0.1485	0.0345	-0.125833	0.124333	-0.305833	0.290833	-0.319833	0.251667	NA	-0.084	-0.363667	NA	-0.313167	0.417667	1.065	-0.0731667	NA	NA	0.347833	0.374167	-0.487167
159	-0.318833	0.799	0.6205	0.2565	0.215167	-0.386667	0.332167	-0.0921667	0.879167	-0.0833333	NA	0.214	-0.449667	NA	0.718833	-0.449333	-0.026	0.0188333	NA	NA	-0.160167	0.0701667	-0.0531667
160	0.328167	-0.067	-0.0265	-0.0405	0.0771667	0.319333	-0.0488333	0.0718333	-0.0458333	0.265667	NA	0.169	0.241333	NA	-0.0421667	0.376667	0.102	-0.00216667	NA	NA	0.332833	0.0681667	0.0668333
161	0.312167	-0.38	-0.0915	0.0915	-0.0368333	0.0843333	0.0651667	-0.253167	-0.214833	-0.439333	NA	-0.087	0.516333	NA	-0.215167	-0.246333	-0.143	-0.0411667	NA	NA	-0.284167	-0.426833	-0.0881667
162	0.0241667	-0.355	-0.2675	-0.3435	-0.100833	0.0213333	-0.114833	0.130833	-0.362833	0.108667	NA	-0.13	0.0703333	NA	-0.397167	0.0956667	0.196	0.0748333	NA	NA	0.162833	0.137167	-0.0431667
163	-0.0398333	0.124	-0.0865	0.0015	-0.0288333	-0.162667	0.0721667	-0.148167	0.0641667	-0.103333	NA	-0.082	-0.0146667	NA	0.248833	-0.194333	-1.194	0.0228333	NA	NA	-0.399167	-0.222833	0.604833
164	-0.319333	-0.114667	0.121333	-0.0286667	-0.0803333	-0.203333	0.124	0.0356667	0.124	-0.121333	0.0923333	0.0656667	-0.205667	NA	0.265667	0.0733333	0.708333	0.00566667	-0.058	0.0856667	0.0316667	-0.392	-0.216
165	0.183667	0.0143333	-0.226667	-0.0516667	0.122667	0.115667	-0.164	0.318667	-0.28	0.370667	-0.287667	-0.244333	0.218333	NA	-0.270333	0.0633333	0.721333	-0.0613333	0.014	-0.242333	0.143667	0.091	0.304
166	0.135667	0.100333	0.105333	0.0803333	-0.0423333	0.0876667	0.04	-0.354333	0.156	-0.249333	0.195333	0.178667	-0.0126667	NA	0.00466667	-0.136667	-1.42967	0.0556667	0.044	0.156667	-0.175333	0.301	-0.088
167	0.164	-0.4205	-0.327	-0.2055	-0.106	0.1515	-0.166	-0.016	-0.411	0.0445	NA	-0.1865	-0.015	NA	-0.5085	-0.2015	0.2005	0.1335	NA	NA	-0.055	-0.0115	-0.4255
168	-0.164	0.4205	0.327	0.2055	0.106	-0.1515	0.166	0.016	0.411	-0.0445	NA	0.1865	0.015	NA	0.5085	0.2015	-0.2005	-0.1335	NA	NA	0.055	0.0115	0.4255
169	0.319	-0.138667	-0.0218333	-0.163	-0.0451667	0.0871667	-0.0505	-0.1105	0.184167	0.106833	-0.0373333	0.0686667	-0.148333	NA	0.0745	0.349333	-0.0336667	-0.390667	-0.0266667	NA	0.086	-0.216333	0.073
170	-0.361	0.0693333	0.329167	-0.012	0.106833	-0.00183333	-0.0595	-0.0635	-0.175833	-0.0841667	-0.448333	0.0386667	-0.154333	NA	0.2305	-0.00466667	-0.108667	0.0253333	-0.106667	NA	-0.14	-0.531333	-0.068
171	0.034	0.0473333	0.0271667	-0.023	-0.0431667	-0.213833	0.1105	0.1185	0.103167	-0.214167	0.188667	0.0796667	-0.119333	NA	-0.0415	-0.0176667	0.532333	0.148333	0.100333	NA	-0.023	0.0326667	0.269
172	-0.025	-0.204667	-0.438833	0.054	-0.317167	-0.0628333	0.0505	0.0685	-0.201833	0.0108333	-0.318333	-0.224333	0.137667	NA	-0.0255	-0.149667	0.576333	-0.168667	-0.0966667	NA	0.128	0.238667	-0.247
173	-0.124	0.205333	-0.0368333	0.081	0.257833	0.326167	0.0295	0.2045	-0.210833	0.150833	-0.172333	0.0766667	0.0186667	NA	0.0705	-0.0106667	-0.765667	-0.0466667	0.246333	NA	-0.143	0.601667	-0.051
174	0.157	0.0213333	0.141167	0.063	0.0408333	-0.134833	-0.0805	-0.2175	0.301167	0.0298333	0.787667	-0.0393333	0.265667	NA	-0.3085	-0.166667	-0.200667	0.432333	-0.116667	NA	0.092	-0.125333	0.024
175	0.37425	-0.02075	-0.15875	-0.0385	-0.083	0.228	-0.038	0.09525	-0.109	0.215	NA	-0.12975	0.27275	NA	-0.62175	0.06075	0.224	-0.255	-0.08325	NA	0.02525	0.346	0.04825
176	0.12125	0.24925	0.25325	-0.0595	0.102	0.145	0.061	0.09625	0.252	-0.111	NA	0.00525	0.05775	NA	-0.47475	0.19875	0.286	-0.112	0.17575	NA	-0.05875	0.234	-0.28775
177	-0.22675	0.28325	0.00425	0.2085	0.025	-0.208	0.077	0.34125	0.115	0.373	NA	0.03125	-0.09125	NA	0.83025	0.46775	1.09	0.232	0.62075	NA	0.36325	0.022	0.32825
178	-0.26875	-0.51175	-0.09875	-0.1105	-0.044	-0.165	-0.1	-0.53275	-0.258	-0.477	NA	0.09325	-0.23925	NA	0.26625	-0.72725	-1.6	0.135	-0.71325	NA	-0.32975	-0.602	-0.08875
179	0.0816667	-0.103	-0.101667	-0.117667	-0.134	0.0493333	-0.0323333	0.077	-0.228667	-0.0196667	-0.25	0.297333	-0.0166667	NA	-0.00566667	0.0156667	-0.433667	0.0506667	-0.623	NA	-0.0883333	-0.246667	-0.00366667
180	0.139667	-0.267	-0.190667	-0.0356667	-0.005	-0.0116667	-0.00733333	0.006	-0.249667	0.0103333	0.16	-0.597667	0.0743333	NA	-0.152667	0.0326667	0.105333	0.179667	-0.219	NA	-0.0153333	-0.00866667	-0.0116667
181	-0.221333	0.37	0.292333	0.153333	0.139	-0.0376667	0.0396667	-0.083	0.478333	0.00933333	0.09	0.300333	-0.0576667	NA	0.158333	-0.0483333	0.328333	-0.230333	0.842	NA	0.103667	0.255333	0.0153333
182	-0.448667	0.258	0.108333	0.225667	-0.0386667	-0.154333	-0.134667	-0.004	0.220333	-0.0606667	NA	-0.001	-0.278667	0.00233333	0.033	-0.172	-0.236667	-0.141	0.429	NA	0.0546667	0.00933333	-0.019
183	0.295333	-0.295	-0.134667	-0.155333	-0.0246667	0.0536667	0.107333	0.159	0.133333	0.107333	NA	0.334	0.241333	0.0723333	0.126	0.073	-0.0136667	0.085	-0.483	NA	0.0186667	0.303333	0.041
184	0.153333	0.037	0.0263333	-0.0703333	0.0633333	0.100667	0.0273333	-0.155	-0.353667	-0.0466667	NA	-0.333	0.0373333	-0.0746667	-0.159	0.099	0.250333	0.056	0.054	NA	-0.0733333	-0.312667	-0.022
185	-0.2965	0.099	0.031	0.083	-0.0955	-0.05	0.0385	-0.029	0.117	-0.0605	NA	0.1625	-0.3575	NA	0.129	-0.046	0.0085	0.099	0.2355	NA	0.089	-0.003	-0.0435
186	0.2965	-0.099	-0.031	-0.083	0.0955	0.05	-0.0385	0.029	-0.117	0.0605	NA	-0.1625	0.3575	NA	-0.129	0.046	-0.0085	-0.099	-0.2355	NA	-0.089	0.003	0.0435
187	-0.056	0.1738	0.0584	0.0754	-0.0954	-0.2704	0.0324	-0.0232	-0.1928	0.0104	NA	-0.1214	-0.0316	NA	0.096	-0.0372	1.7836	NA	NA	-0.2982	-0.1288	0.3064	0.0814
188	0.477	-0.5232	-0.2356	-0.3336	-0.1554	0.1066	-0.0616	0.2168	-0.0738	0.0794	NA	0.0356	0.1364	NA	-0.187	0.4638	0.0516	NA	NA	0.1128	-0.0748	-0.0676	-0.0546
189	0.088	-0.2392	0.0354	-0.0946	-0.0934	-0.0844	0.0174	0.0298	-0.1078	0.0744	NA	0.1506	-0.2076	NA	-0.013	-0.0952	-0.2594	NA	NA	-0.1072	0.2272	0.0504	-0.2846
190	-0.277	0.6438	0.2564	0.2814	0.3146	0.0296	0.0014	-0.2932	0.7002	-0.3636	NA	0.1096	-0.3146	NA	0.512	-0.2752	-1.0334	NA	NA	0.8818	-0.2578	-0.4026	0.4114
191	-0.232	-0.0552	-0.1146	0.0714	0.0296	0.2186	0.0104	0.0698	-0.3258	0.1994	NA	-0.1744	0.4174	NA	-0.408	-0.0562	-0.5424	NA	NA	-0.5892	0.2342	0.1134	-0.1536
192	0.3	-0.03975	0.428	0.016	0.334	-0.1385	0.09425	0.2625	0.3885	0.08575	NA	0.272	0.0205	NA	0.66825	-0.18625	-0.1675	-0.1225	NA	0.31175	0.01725	0.277	0.49425
193	0.458	-0.04075	0.01	0.014	-0.03	0.2725	0.00025	0.1795	-0.2545	0.29675	NA	-0.011	0.3235	NA	-0.53075	0.33875	0.3065	-0.0925	NA	-0.27325	-0.13175	-0.078	-0.07875
194	-0.411	-0.00775	-0.162	0.059	-9.62772e-17	0.0255	-0.00775	-0.4035	-0.3045	-0.21825	NA	-0.018	-0.2455	NA	-0.47475	-0.01725	-0.2575	-0.0975	NA	-0.45325	0.00325	-0.25	-0.13275
195	-0.347	0.08825	-0.276	-0.089	-0.304	-0.1595	-0.08675	-0.0385	0.1705	-0.16425	NA	-0.243	-0.0985	NA	0.33725	-0.13525	0.1185	0.3125	NA	0.41475	0.11125	0.051	-0.28275
196	0.147	-0.0615	-0.0445	0.0205	0.042	-0.0355	-0.072	0.0535	0.2325	0.0815	NA	-0.01	0.0885	0.053	0.0625	0.0795	0.464	0.1475	0.03	0.355	0.1075	-0.082	0.0405
197	-0.147	0.0615	0.0445	-0.0205	-0.042	0.0355	0.072	-0.0535	-0.2325	-0.0815	NA	0.01	-0.0885	-0.053	-0.0625	-0.0795	-0.464	-0.1475	-0.03	-0.355	-0.1075	0.082	-0.0405
198	0.197333	0.338	-0.0673333	0.151333	0.191333	0.299333	-0.0103333	0.0276667	-0.357667	0.320667	-0.593	-0.0176667	0.386333	NA	-0.656333	0.507333	1.20767	-0.214667	0.011	-0.486667	0.184	-0.012	0.499667
199	-0.103667	-0.108	-0.0493333	-0.239667	0.182333	0.0353333	-0.000333333	0.0766667	0.145333	-0.0943333	0.21	0.0603333	0.106333	NA	0.194667	-0.119667	-0.595333	0.160333	-0.605	0.107333	-0.303	-0.036	0.189667
200	-0.0936667	-0.23	0.116667	0.0883333	-0.373667	-0.334667	0.0106667	-0.104333	0.212333	-0.226333	0.383	-0.0426667	-0.492667	NA	0.461667	-0.387667	-0.612333	0.0543333	0.594	0.379333	0.119	0.048	-0.689333
201	-0.204667	-0.106	0.0148333	-0.0885	0.177	-0.131167	-0.148667	-0.350333	-0.0235	-0.184667	NA	-0.0975	0.0286667	NA	-0.0128333	-0.0183333	0.5145	0.0361667	NA	NA	-0.311167	-0.0863333	0.38
202	0.0153333	0.379	0.432833	0.5035	0.138	-0.0701667	0.311333	-0.159333	0.5435	-0.102667	NA	0.3535	-0.330333	NA	-0.182833	-0.195333	-0.3215	-0.0788333	NA	NA	0.182833	-0.158333	0.125
203	-0.440667	-0.12	-0.253167	-0.1355	-0.199	-0.0121667	-0.118667	-0.198333	-0.4905	-0.101667	NA	-0.2535	-0.409333	NA	0.181167	-0.236333	-0.6825	0.177167	NA	NA	-0.163167	-0.268333	-0.143
204	0.488333	-0.393	-0.474167	-0.2095	-0.267	0.221833	-0.147667	0.465667	-0.2325	0.480333	NA	-0.2165	0.357667	NA	-0.514833	0.419667	0.1165	0.133167	NA	NA	0.400833	0.0936667	-0.014
205	0.176333	-0.202	-0.0411667	-0.3025	-0.27	-0.0601667	0.0403333	0.0416667	-0.1385	-0.0186667	NA	0.0065	0.217667	NA	-0.154833	0.347667	-0.1425	-0.162833	NA	NA	-0.246167	-0.00233333	-0.043
206	-0.0346667	0.442	0.320833	0.2325	0.421	0.0518333	0.0633333	0.200667	0.3415	-0.0726667	NA	0.2075	0.135667	NA	0.684167	-0.317333	0.5155	-0.104833	NA	NA	0.136833	0.421667	-0.305
207	-0.296	0.22775	0.10425	0.0545	0.13475	-0.25075	0.13975	-0.4685	0.4335	-0.43425	NA	0.0145	-0.3485	NA	0.34925	-0.3025	-0.4495	-0.17475	NA	0.63825	-0.39	-0.7065	0.0775
208	0.256	-0.36025	0.02225	0.0545	-0.14325	0.28525	-0.09925	0.4205	-0.0485	0.08075	NA	-0.0025	0.0265	NA	-0.16475	0.0875	0.5535	0.38425	NA	-0.39575	0.454	0.3595	-0.2785
209	0.231	-0.19325	-0.15475	-0.0985	-0.16225	-0.02875	-0.16825	0.2955	-0.2675	0.35975	NA	-0.0045	0.3955	NA	-0.21975	0.1785	0.6015	-0.03975	NA	-0.73575	0.084	0.4845	0.0435
210	-0.191	0.32575	0.02825	-0.0105	0.17075	-0.00575	0.12775	-0.2475	-0.1175	-0.00625	NA	-0.0075	-0.0735	NA	0.03525	0.0365	-0.7055	-0.16975	NA	0.49325	-0.148	-0.1375	0.1575
211	-0.157333	0.794	0.087	0.126333	0.347	-0.140333	-0.0686667	-0.268	-0.295667	0.044	0.458667	0.193333	-0.295333	0.200667	-0.125667	-0.128667	-0.278667	0.407	NA	NA	-0.354	-0.367333	-0.0256667
212	-0.189333	0.515	0.002	0.0473333	0.128	-0.101333	0.123333	-0.094	0.0893333	-0.106	0.901667	0.0533333	-0.522333	-0.000333333	0.134333	-0.00766667	-1.05667	-0.087	NA	NA	-0.423	-0.212333	-0.152667
213	0.346667	-1.309	-0.089	-0.173667	-0.475	0.241667	-0.0546667	0.362	0.206333	0.062	-1.36033	-0.246667	0.817667	-0.200333	-0.00866667	0.136333	1.33533	-0.32	NA	NA	0.777	0.579667	0.178333
214	0.236071	-0.114857	-0.250893	-0.0580714	-0.0218214	0.0161429	-0.119786	0.16275	-0.340857	0.253036	NA	0.108107	0.424643	NA	-0.335143	0.242464	1.17786	-0.00342857	-0.371429	NA	0.0355	0.189071	0.18975
215	-0.146929	0.301143	0.126107	-0.00607143	0.137179	-0.0378571	0.0372143	-0.05525	0.0691429	-0.181964	NA	-0.0258929	-0.181357	NA	0.109857	-0.190536	-0.207143	0.0255714	0.154571	NA	-0.1965	-0.194929	-0.02125
216	-0.109214	-0.463429	0.128679	-0.0397857	-0.0395357	0.0715714	0.0523571	0.00575	0.0405714	0.105893	NA	-0.0763214	-0.447929	NA	0.114429	-0.0573929	-0.421571	0.0972857	0.0232857	NA	0.1235	0.173786	-0.16025
217	0.0200714	0.277143	-0.00389286	0.103929	-0.0758214	-0.0498571	0.0302143	-0.11325	0.231143	-0.176964	NA	-0.00589286	0.204643	NA	0.110857	0.00546429	-0.549143	-0.119429	0.193571	NA	0.0375	-0.167929	-0.00825
218	0.173333	0.166667	0.107	0.118333	0.189	0.0103333	0.063	0.046	0.0783333	0.0776667	NA	0.036	0.192667	NA	-0.035	0.111	-0.135333	-0.022	NA	0.11	0.0323333	-0.0176667	0.327
219	-0.0936667	0.0176667	0.192	0.0833333	-0.155	-0.171667	-0.158	0.008	0.170333	-0.122333	NA	0.043	-0.0873333	NA	0.109	-0.1	0.223667	-0.034	NA	0.228	0.216333	-0.0376667	-0.004
220	-0.0796667	-0.184333	-0.299	-0.201667	-0.034	0.161333	0.095	-0.054	-0.248667	0.0446667	NA	-0.079	-0.105333	NA	-0.074	-0.011	-0.0883333	0.056	NA	-0.338	-0.248667	0.0553333	-0.323
221	-0.5918	0.429	0.1828	0.0948	0.0438	-0.2188	0.0024	-0.105	0.4182	0.0316	NA	0.1178	-0.623	NA	0.4588	-0.23	0.5232	-0.1378	0.4974	0.4928	0.0362	-0.1582	0.074
222	-0.2868	0.457	0.2058	0.2558	0.1958	0.0532	0.0274	-0.175	0.2742	0.0056	NA	0.1438	-0.452	NA	0.0778	-0.648	0.1082	0.0932	0.2904	0.2988	-0.0968	-0.2152	0.315
223	0.5702	-0.527	-0.2062	-0.1242	-0.1772	0.4302	0.0084	0.468	-0.2668	0.1856	NA	-0.2112	0.447	NA	-0.2212	0.321	0.2082	0.0812	-0.6506	-0.3562	0.1072	0.0438	0.261
224	-0.1058	0.237	0.1488	0.2018	0.0678	-0.3738	-0.0306	-0.394	0.2072	-0.5124	NA	-0.0132	0.287	NA	-0.2492	-0.371	-0.6118	0.1602	0.3734	0.3098	-0.1598	0.1268	0.055
225	0.4142	-0.596	-0.3312	-0.4282	-0.1302	0.1092	-0.0076	0.206	-0.6328	0.2896	NA	-0.0372	0.341	NA	-0.0662	0.928	-0.2278	-0.1968	-0.5106	-0.7452	0.1132	0.2028	-0.705
226	0.110667	-0.164667	-0.127333	-0.0303333	-0.039	0.054	NA	0.152333	0.121333	0.498333	NA	-0.0436667	0.263333	-0.0806667	0.171333	-0.124	0.548	-0.125667	-0.212667	0.211	0.201667	0.221333	0.0523333
227	-0.00333333	0.0663333	0.0486667	-0.0533333	0.085	0.068	NA	-0.0206667	-0.362667	-0.199667	NA	0.101333	-0.219667	0.0803333	-0.359667	0.255	-0.274	-0.299667	0.0583333	-0.422	-0.156333	-0.414667	-0.136667
228	-0.107333	0.0983333	0.0786667	0.0836667	-0.046	-0.122	NA	-0.131667	0.241333	-0.298667	NA	-0.0576667	-0.0436667	0.000333333	0.188333	-0.131	-0.274	0.425333	0.154333	0.211	-0.0453333	0.193333	0.0843333
229	0.0098	0.0114	-0.022	-0.2346	-0.0364	0.0672	0.0424	0.1348	0.1164	0.3184	-0.1446	-0.0838	0.0296	0.1102	0.1358	-0.2234	0.1158	0.482	NA	-0.0958	-0.0412	-0.2728	0.218
230	0.1038	-0.0666	-0.064	0.0384	0.0406	-0.0618	-0.0386	0.1058	-0.4426	-0.1136	-0.4286	-0.0058	0.0466	-0.2608	0.0298	0.0316	-0.1062	-0.271	NA	0.5312	-0.0752	0.3982	-0.291
231	-0.2902	-0.0486	-0.214	-0.1286	-0.0154	0.0782	-0.0966	-0.0382	-0.0756	0.0454	-0.4866	0.0492	-0.2374	0.0882	-0.2172	0.1606	0.2048	0.036	NA	-0.4188	0.1068	-0.1838	-0.329
232	0.1778	0.3464	0.174	0.1934	-0.1364	-0.2468	0.0434	-0.4782	0.3214	-0.4936	0.7654	-0.0848	0.0916	-0.1748	0.1948	-0.2254	-0.4992	-0.149	NA	0.4832	-0.2712	-0.2388	-0.384
233	-0.0012	-0.2426	0.126	0.1314	0.1476	0.1632	0.0494	0.2758	0.0804	0.2434	0.2944	0.1252	0.0696	0.2372	-0.1432	0.2566	0.2848	-0.098	NA	-0.4998	0.2808	0.2972	0.786
234	-0.319	0.804	0.2575	0.26	0.2175	-0.094	0.153	-0.1605	0.465	-0.0845	NA	0.2335	-0.24	0.0985	0.368	-0.107	0.197	0.1905	NA	0.4645	-0.2885	-0.0945	0.1155
235	0.319	-0.804	-0.2575	-0.26	-0.2175	0.094	-0.153	0.1605	-0.465	0.0845	NA	-0.2335	0.24	-0.0985	-0.368	0.107	-0.197	-0.1905	NA	-0.4645	0.2885	0.0945	-0.1155
236	-0.1848	-0.0018	0.015	-0.031	-0.0846	-0.0106	-0.0966	0.0578	-0.2422	0.43	NA	-0.0364	-0.0372	NA	-0.0304	-0.2212	0.8472	0.2244	NA	NA	0.1476	0.305	0.0662
237	-0.1088	-0.2648	-0.112	-0.047	0.0994	0.1834	0.0374	0.1148	-0.3062	0.038	NA	0.0146	-0.1102	NA	-0.4284	0.5298	0.2232	-0.0246	NA	NA	0.1006	0.022	0.0932
238	-0.0438	-0.1488	-0.316	-0.117	-0.1376	-0.1316	-0.0566	-0.1042	-0.2762	-0.401	NA	-0.1264	-0.0602	NA	-0.5524	-0.3832	-0.5818	0.0984	NA	NA	-0.2614	-0.364	-0.1998
239	0.2842	0.1932	0.083	0.072	0.0204	0.0254	0.0454	-0.0642	0.2738	-0.038	NA	-0.0654	0.2078	NA	0.0636	0.0258	-0.4898	-0.1616	NA	NA	0.0426	0.072	-0.0968
240	0.0532	0.2222	0.33	0.123	0.1024	-0.0666	0.0704	-0.0042	0.5508	-0.029	NA	0.2136	-0.0002	NA	0.9476	0.0488	0.0012	-0.1366	NA	NA	-0.0294	-0.035	0.1372
241	0.0956667	0.138333	-0.239	0.142667	-0.19	0.0253333	-0.005	-0.735	-0.133333	-0.363667	NA	-0.222	0.275333	0.0636667	-0.149667	-0.0183333	-0.256667	0.185333	NA	NA	-0.225667	-0.435667	-0.0663333
242	-0.329333	0.0493333	0.322	-0.00933333	0.285	0.0533333	0.104	0.32	0.180667	0.0823333	NA	0.13	-0.771667	0.192667	0.457333	-0.0473333	-0.426667	-0.263667	NA	NA	0.147333	0.119333	0.297667
243	0.233667	-0.187667	-0.083	-0.133333	-0.095	-0.0786667	-0.099	0.415	-0.0473333	0.281333	NA	0.092	0.496333	-0.256333	-0.307667	0.0656667	0.683333	0.0783333	NA	NA	0.0783333	0.316333	-0.231333
244	0.0935	-0.1935	-0.1725	0.035	0.00225	0.04025	0.19175	0.0495	-0.392	0.278	NA	0.037	0.07675	NA	0.0085	-0.01825	0.09425	0.0635	NA	NA	0.23925	-0.2135	-0.13575
245	-0.4925	0.4325	0.3635	0.059	0.19025	-0.23275	-0.17125	-0.2645	0.767	-0.183	NA	0.003	-0.63425	NA	0.3065	-0.18825	0.10825	0.2885	NA	NA	-0.41175	-0.2695	-0.09375
246	0.3275	0.2955	-0.1225	0.015	-0.10275	0.11525	-0.03525	0.1335	-0.067	0.213	NA	-0.128	0.57075	NA	0.0305	0.20475	0.61225	-0.4525	NA	NA	0.18825	0.2905	0.14125
247	0.0715	-0.5345	-0.0685	-0.109	-0.08975	0.07725	0.01475	0.0815	-0.308	-0.308	NA	0.088	-0.01325	NA	-0.3455	0.00175	-0.81475	0.1005	NA	NA	-0.01575	0.1925	0.08825
248	0.135	-0.02	-0.071	0.045	0.123	0.1405	-0.0165	0.045	-0.1615	-0.0765	NA	-0.0655	-0.057	NA	0.0085	0.0615	-0.8375	0.0635	-0.1865	NA	-0.089	-0.17	0.266
249	-0.135	0.02	0.071	-0.045	-0.123	-0.1405	0.0165	-0.045	0.1615	0.0765	NA	0.0655	0.057	NA	-0.0085	-0.0615	0.8375	-0.0635	0.1865	NA	0.089	0.17	-0.266
